# Supplementary material for: Regulatory roles of differentially expressed MicroRNAs in metabolic processes in negative Lens-induced myopia Guinea pigs
Source: BMC Genomics. 2020 Jan 6;21:13. doi: 10.1186/s12864-020-6447-x (PMC6945544; doi:10.1186/s12864-020-6447-x)
Supplement: Supplementary file 3 — Additional file 3: Table S2. Result of GO bioinformatics analysis for molecular function. [file 12864_2020_6447_MOESM3_ESM.xls]

## Sheet: MF
#Column "GO.ID" stands for the ID of gene ontology term
#Column "Term" stands for the name of gene ontology term
#Column "Ontology" stands for the ontology of GOID belongs to
#Column "Count" stands for the number of DE genes associated with the listed GOID
#Column "Pop.Hits" stands for the number of background population genes associated with the listed GOID
#Column "List.Total" stands for the total number of DE genes
#Column "Pop.Total" stands for the total number of background population genes
#Column "Fold.Enrichment" stands for the Fold Enrichment value of the GOID, it equals (Count/Pop.Hits)/(List.Total/Pop.Total)
#Column "Pvalue" stands for the significance testing value of the GOID
#Column "FDR" stands for the false discovery rate of the GOID, using Benjamini & Hochberg (1995) method
#Column "Enrichment.Score" stands for the Enrichment Score value of the GOID, it equals (-log10(Pvalue))
#Column "GENES" stands for the DE genes associated with the GOID
GO.ID	Term	Ontology	Count	Pop.Hits	List.Total	Pop.Total	Fold.Enrichment	Pvalue	FDR	Enrichment.Score	GENES
GO:0005515	protein binding	Molecular function	333	5673	639	16171	1.48548	1.85466e-19	1.89361e-16	18.7317	SYT1//ID4//CREBBP//PITX2//CITED2//PPARA//BBS7//OPTN//NR1D1//FCNB//USP33//C4B//CFH//TGFA//IGF2R//SDC1//IDE//ITGB2//DNAJA2//LPAR1//SDC4//CTSK//CAST//F3//FN1//SERPINC1//UBC//HSPD1//FLOT1//FLOT2//SMARCB1//MSX1//SCNN1A//ABRA//CAPZA3//MYH7//WDR1//CNN3//PFN1//EVL//DBN1//ACTR3//TWF1//LAT//NRG1//NPPC//EHHADH//ADCYAP1//CALCA//EDN1//GJA1//GRIN2A//APOE//WNT5B//TAC4//LBP//GSTK1//RARRES2//ARTN//HCST//WNT5A//AC…
GO:0005488	binding	Molecular function	526	10887	639	16171	1.22268	3.06983e-18	1.56715e-15	17.5129	SYT1//PABPC1//ELAVL2//RNPS1//MATR3//IGF2BP1//TNRC6A//NONO//UPF3A//RBMS1//ZCRB1//NT5E//ADCY2//CIRBP//VDAC3//CDC42BPB//CDC42BPA//MAP3K8//COMT//PKLR//PPM1A//PPM1B//GCLC//PSPH//WEE1//STK38//PCK1//ATP10A//TKT//PFN1//RUNX1//PER1//PITX2//EGR4//FOSL1//ETV6//MYOD1//MSX1//POU4F2//CEBPB//NR1D1//PPARA//MEOX2//TGIF1//SMARCB1//NR1H2//NR1H3//NR1H4//USF2//SMARCD2//H3F3B//STAT5B//DMRT1//CREBBP//TXK//GADD45A//ID4/…
GO:0005102	receptor binding	Molecular function	84	1233	639	16171	1.72406	5.38449e-07	0.000183252	6.26886	FCNB//USP33//FRS3//WNT5B//WNT5A//BAMBI//GALNT11//TGFB3//IL2//IL23A//IL24//IL11//EDN1//IL10//BMP3//CCL24//CCL20//KITLG//GDF10//IL6ST//TGFA//EREG//IGF1//SMAD2//NTF3//ZFP110//BDNF//ESM1//NRG1//ANXA7//ICAM1//FN1//EMP2//ITGA7//NPPC//METRNL//ADM2//INHBE//ADCYAP1//CALCA//CCL11//VEGFC//CLEC11A//ARTN//NCOA6//JUND//PSMC3IP//DDX5//DYX1C1//TOB1//RER1//NR1H2//RGD621098//GRIN2A//DLG3//FLOT1//FLOT2//HIF1A//MYOD…
GO:0005215	transporter activity	Molecular function	75	1133	639	16171	1.6752	6.62453e-06	0.00169091	5.17884	ATP10A//COX8A//CHRNA2//GRIN2A//KCNA4//CLCN3//CNGB1//GABRD//GABRG3//KCNJ12//KCNE2//KCNJ14//KCNJ16//GJA1//KCNK10//CACNB2//CACNA1C//CACNB3//CLIC2//SCN5A//SCN1B//KCNH3//KCNC2//KCNA2//KCNS3//CLCC1//TRPV2//TRPV5//GPM6A//SLC24A2//SCNN1A//SLC38A3//SLC25A22//APOE//GM2A//FABP3//SLC31A2//NUP107//NUPL1//SLCO1A5//UQCRH//VDAC3//SFXN2//SLC10A1//SLC10A2//SLC23A1//SLC33A1//PITPNB//ATP6V1E1//AP2B1//RAP1A//AP1B1//S…
GO:0008289	lipid binding	Molecular function	42	540	639	16171	1.9683	2.30612e-05	0.00384621	4.63712	LBP//PSMA1//PTAFR//HSPD1//SYT1//CYP26A1//IGF2R//CYP26B1//IGF1//NR3C2//PGRMC1//SLC22A2//FABP3//ACOX3//LPAR1//APOA5//F3//APOE//PLEKHA3//ANXA7//PLA2G4A//ANXA2//TWF1//PFN1//RBP2//NR1H4//DPEP1//MTM1//SGK1//SNX17//SNX7//IL2//HSPA2//GOLPH3L//GOLPH3//PACSIN2//PITPNB//PPARA//GM2A//EPN3//EPN2//PEX3
GO:0022892	substrate-specific transporter activity	Molecular function	63	941	639	16171	1.69429	2.72158e-05	0.00384621	4.56518	ATP10A//COX8A//CHRNA2//GRIN2A//KCNA4//CLCN3//CNGB1//GABRD//GABRG3//KCNJ12//KCNE2//KCNJ14//KCNJ16//KCNK10//CACNB2//CACNA1C//CACNB3//CLIC2//SCN5A//SCN1B//KCNH3//KCNC2//KCNA2//KCNS3//CLCC1//TRPV2//TRPV5//GPM6A//SLC24A2//SCNN1A//SLC38A3//SLC25A22//APOE//GM2A//FABP3//SLC31A2//SLCO1A5//UQCRH//VDAC3//SFXN2//SLC10A1//SLC10A2//SLC23A1//PITPNB//ATP6V1E1//AP2B1//RAP1A//AP1B1//SVOP//SLC22A2//UCP3//SLC25A1//S…
GO:0005244	voltage-gated ion channel activity	Molecular function	20	180	639	16171	2.81186	3.01368e-05	0.00384621	4.5209	KCNJ12//KCNE2//KCNJ14//KCNJ16//CACNB2//CACNA1C//CACNB3//CLIC2//CLCN3//SCN5A//SCN1B//KCNA4//KCNH3//CNGB1//KCNC2//KCNA2//KCNS3//VDAC3//GRIN2A//KCNK10
GO:0022832	voltage-gated channel activity	Molecular function	20	180	639	16171	2.81186	3.01368e-05	0.00384621	4.5209	KCNJ12//KCNE2//KCNJ14//KCNJ16//KCNK10//CLCN3//CACNB2//CACNA1C//CACNB3//CLIC2//SCN5A//SCN1B//KCNA4//KCNH3//CNGB1//KCNC2//KCNA2//KCNS3//VDAC3//GRIN2A
GO:0022857	transmembrane transporter activity	Molecular function	60	890	639	16171	1.70607	3.49289e-05	0.00396249	4.45682	COX8A//CHRNA2//GRIN2A//KCNA4//CLCN3//CNGB1//GABRD//GABRG3//KCNJ12//KCNE2//KCNJ14//KCNJ16//GJA1//KCNK10//CACNB2//CACNA1C//CACNB3//CLIC2//SCN5A//SCN1B//KCNH3//KCNC2//KCNA2//KCNS3//CLCC1//TRPV2//TRPV5//GPM6A//SLC24A2//SCNN1A//SLC38A3//SLC25A22//SLC31A2//SLCO1A5//UQCRH//VDAC3//SFXN2//SLC10A1//SLC10A2//SLC23A1//ATP6V1E1//SVOP//SLC22A2//UCP3//SLC25A1//SLC38A2//SLC7A13//SLC7A5//SERINC1//SLC14A2//AQP5//A…
GO:0019899	enzyme binding	Molecular function	87	1449	639	16171	1.51945	4.8542e-05	0.00476205	4.31388	CAST//F3//FN1//SERPINC1//UBC//HSPD1//FLOT1//FLOT2//SDC4//ADCY2//RAF1//RAP1A//SH3BP4//CDC42BPB//PFN1//KCTD13//WDR44//OPTN//BICD2//ANXA2//LDHA//LDHB//PFKFB2//PFKL//PER1//CCNL1//CACNB2//PRKCD//GRIN2A//CACNB3//MS4A2//YWHAZ//SCN5A//PAK2//CCNA1//HIF1A//TNIP2//SPRY2//ITGB2//PRKRA//TBC1D14//LOC499886//MAPK6//ZFP36//LAT//CTSC//PPARA//SMAD2//DLG3//STAT5B//SOD1//GDI2//STK38//GPR37//TANK//MC4R//RNF40//FAF2//…
GO:0015267	channel activity	Molecular function	33	400	639	16171	2.08781	5.59693e-05	0.00476205	4.25205	CHRNA2//GRIN2A//KCNA4//CLCN3//CNGB1//GABRD//GABRG3//KCNJ12//KCNE2//KCNJ14//KCNJ16//GJA1//KCNK10//CACNB2//CACNA1C//CACNB3//CLIC2//SCN5A//SCN1B//KCNH3//KCNC2//KCNA2//KCNS3//CLCC1//TRPV2//TRPV5//GPM6A//SLC24A2//SCNN1A//VDAC3//AQP5//AQP11//NUP107
GO:0022803	passive transmembrane transporter activity	Molecular function	33	400	639	16171	2.08781	5.59693e-05	0.00476205	4.25205	CHRNA2//GRIN2A//KCNA4//CLCN3//CNGB1//GABRD//GABRG3//KCNJ12//KCNE2//KCNJ14//KCNJ16//GJA1//KCNK10//CACNB2//CACNA1C//CACNB3//CLIC2//SCN5A//SCN1B//KCNH3//KCNC2//KCNA2//KCNS3//CLCC1//TRPV2//TRPV5//GPM6A//SLC24A2//SCNN1A//VDAC3//AQP5//AQP11//NUP107
GO:0015075	ion transmembrane transporter activity	Molecular function	52	760	639	16171	1.73151	8.1018e-05	0.00636303	4.09142	COX8A//CHRNA2//GRIN2A//KCNA4//CLCN3//CNGB1//GABRD//GABRG3//KCNJ12//KCNE2//KCNJ14//KCNJ16//KCNK10//CACNB2//CACNA1C//CACNB3//CLIC2//SCN5A//SCN1B//KCNH3//KCNC2//KCNA2//KCNS3//CLCC1//TRPV2//TRPV5//GPM6A//SLC24A2//SCNN1A//SLC38A3//SLC25A22//SLC31A2//SLCO1A5//UQCRH//VDAC3//SFXN2//SLC10A1//SLC10A2//SLC23A1//ATP6V1E1//UCP3//SLC22A2//SLC25A1//SLC38A2//SLC7A13//SLC7A5//SERINC1//SERPINA7//SLC9A2//ATP10A//AT…
GO:0022891	substrate-specific transmembrane transporter activity	Molecular function	55	822	639	16171	1.69327	9.11663e-05	0.00664863	4.04017	COX8A//CHRNA2//GRIN2A//KCNA4//CLCN3//CNGB1//GABRD//GABRG3//KCNJ12//KCNE2//KCNJ14//KCNJ16//KCNK10//CACNB2//CACNA1C//CACNB3//CLIC2//SCN5A//SCN1B//KCNH3//KCNC2//KCNA2//KCNS3//CLCC1//TRPV2//TRPV5//GPM6A//SLC24A2//SCNN1A//SLC38A3//SLC25A22//SLC31A2//SLCO1A5//UQCRH//VDAC3//SFXN2//SLC10A1//SLC10A2//SLC23A1//ATP6V1E1//SVOP//SLC22A2//UCP3//SLC25A1//SLC38A2//SLC7A13//SLC7A5//SERINC1//SLC14A2//AQP5//AQP11//…
GO:0022838	substrate-specific channel activity	Molecular function	31	379	639	16171	2.06994	0.00010929	0.00743902	3.96142	CHRNA2//GRIN2A//KCNA4//CLCN3//CNGB1//GABRD//GABRG3//KCNJ12//KCNE2//KCNJ14//KCNJ16//KCNK10//CACNB2//CACNA1C//CACNB3//CLIC2//SCN5A//SCN1B//KCNH3//KCNC2//KCNA2//KCNS3//CLCC1//TRPV2//TRPV5//GPM6A//SLC24A2//SCNN1A//VDAC3//AQP5//AQP11
GO:0046982	protein heterodimerization activity	Molecular function	37	489	639	16171	1.91482	0.000123892	0.00790585	3.90696	DMRT1//ABCG5//H3F3B//ZHX1//CEBPB//GRIN2A//JUND//RAF1//IL6ST//GCLC//NFYB//ID2//NR3C2//AHR//TGFB3//DR1//TEF//PKNOX1//HEXB//MYH7//HIF1A//MTHFS//ITGB2//MYOD1//IRAK2//RUNX1//MAPK6//NR1H3//BCL2L2//HSPD1//CUL5//HIST3H2A//ITGA7//ADCY2//USF2//CLCN3//ZFP423
GO:0008083	growth factor activity	Molecular function	16	142	639	16171	2.85146	0.000156181	0.00938002	3.80637	NRG1//VEGFC//IL2//IL11//BDNF//IGF1//TGFA//BMP3//TGFB3//CLEC11A//ARTN//EREG//KITLG//GDF10//NTF3//INHBE
GO:0022843	voltage-gated cation channel activity	Molecular function	16	143	639	16171	2.83152	0.000169565	0.00961812	3.77066	KCNJ12//KCNE2//KCNJ14//KCNJ16//CACNB2//CACNA1C//CACNB3//SCN5A//SCN1B//KCNA4//KCNH3//CNGB1//KCNC2//KCNA2//KCNS3//GRIN2A
GO:0000988	protein binding transcription factor activity	Molecular function	31	393	639	16171	1.99621	0.000209449	0.0106924	3.67892	PER1//HIF1A//MED4//CITED2//SMARCA2//PITX2//NR1H2//PPARA//NR1H4//CREBBP//NRG1//DDX5//TFB2M//LPXN//PIR//NCOA6//ABRA//USP16//TDRD3//CBFB//SMARCB1//ARL2BP//PDLIM1//TOB1//ZHX1//COPS2//ZMYND11//NOC2L//CTBP2//PSMC3IP//RGD1303130
GO:0000989	transcription factor binding transcription factor activity	Molecular function	31	393	639	16171	1.99621	0.000209449	0.0106924	3.67892	HIF1A//MED4//CITED2//SMARCA2//PITX2//NR1H2//PPARA//NR1H4//CREBBP//NRG1//DDX5//TFB2M//LPXN//PIR//NCOA6//ABRA//USP16//TDRD3//CBFB//SMARCB1//ARL2BP//PDLIM1//TOB1//ZHX1//COPS2//ZMYND11//NOC2L//CTBP2//PSMC3IP//RGD1303130//PER1
GO:0051427	hormone receptor binding	Molecular function	15	133	639	16171	2.85414	0.000245894	0.0119551	3.60925	PSMC3IP//DDX5//DYX1C1//HIF1A//MYOD1//CEBPB//STAT5B//NR1H2//NR1H3//NR1H4//NCOA6//MED4//NUP62//NPPC//ADCYAP1
GO:0042802	identical protein binding	Molecular function	68	1130	639	16171	1.52288	0.000324518	0.0150606	3.48876	DMRT1//NPPC//PTPRE//NCOA6//PSMC3IP//KCNE2//MGST1//CEBPB//NTRK2//NR3C2//IDE//APOE//RNF40//CACYBP//TEF//HEXB//MYH7//HMGCS1//MTHFS//CPOX//PSPH//PRKRA//ABCB10//IRAK2//FGFR1OP2//RUNX1//PITX2//BCL2L2//GPD1//ALDH9A1//HSF2//TKT//USF2//ZFP423//HSPB8//CDC42BPA//PACSIN2//PAICS//CALCA//LDHA//LDHB//OPTN//RAF1//SOD1//ATXN1//IGF2R//CTSC//YWHAZ//SYT1//TGFB3//PFKL//WRNIP1//STAT2//KCTD13//PAK2//CORO1B//PON2//VWA1/…
GO:0005216	ion channel activity	Molecular function	29	369	639	16171	1.98888	0.000352832	0.0156627	3.45243	CHRNA2//GRIN2A//CNGB1//GABRD//GABRG3//KCNJ12//KCNE2//KCNJ14//KCNJ16//KCNK10//CLCN3//CACNB2//CACNA1C//CACNB3//CLIC2//SCN5A//SCN1B//KCNA4//KCNH3//KCNC2//KCNA2//KCNS3//CLCC1//TRPV2//TRPV5//GPM6A//SLC24A2//SCNN1A//VDAC3
GO:0035257	nuclear hormone receptor binding	Molecular function	13	110	639	16171	2.9908	0.000397399	0.016906	3.40077	PSMC3IP//DDX5//DYX1C1//CEBPB//STAT5B//NR1H2//NR1H3//NR1H4//NCOA6//MED4//NUP62//HIF1A//MYOD1
GO:0019203	carbohydrate phosphatase activity	Molecular function	4	10	639	16171	10.1227	0.000419214	0.0171207	3.37756	PFKFB2//PFKL//PFKFB4//FBP2
GO:0042578	phosphoric ester hydrolase activity	Molecular function	26	324	639	16171	2.03079	0.00051274	0.0201349	3.2901	ALPL//PDE5A//PDE10A//PFKFB2//PFKL//PFKFB4//PLCB4//CCR1//PLCL1//MTM1//INPP5D//PSPH//DUSP6//PTPN12//PPM1A//PPM1F//PPM1B//PTPRE//PTPRZ1//SMPDL3A//LPPR4//NT5E//IMPAD1//SSU72//FBP2//NANP
GO:0005261	cation channel activity	Molecular function	23	278	639	16171	2.09372	0.000697823	0.026388	3.15625	CHRNA2//CNGB1//KCNJ12//KCNE2//KCNJ14//KCNJ16//CACNB2//CACNA1C//CACNB3//SCN5A//SCN1B//KCNA4//KCNH3//KCNC2//KCNA2//KCNS3//TRPV5//GRIN2A//TRPV2//GPM6A//SLC24A2//KCNK10//SCNN1A
GO:0046943	carboxylic acid transmembrane transporter activity	Molecular function	12	103	639	16171	2.94836	0.000748134	0.0272802	3.12602	SLC38A3//SLC25A22//SLCO1A5//SLC10A1//SLC10A2//SLC23A1//SLC25A1//SLC38A2//SLC7A13//SLC7A5//SERINC1//SERPINA7
GO:0000975	regulatory region DNA binding	Molecular function	37	541	639	16171	1.73077	0.000862905	0.0292798	3.06404	PER1//PITX2//EGR4//FOSL1//ETV6//MYOD1//MSX1//POU4F2//CEBPB//NR1D1//PPARA//MEOX2//TGIF1//SMARCB1//NR1H2//NR1H3//NR1H4//USF2//SMARCD2//H3F3B//STAT5B//DMRT1//CREBBP//TXK//GADD45A//NONO//HSF2//AHR//JUND//NFYB//RGD1303130//HIF1A//KLF11//SMARCA2//CDK9//WNT5A//RUNX1
GO:0001067	regulatory region nucleic acid binding	Molecular function	37	541	639	16171	1.73077	0.000862905	0.0292798	3.06404	RUNX1//PER1//PITX2//EGR4//FOSL1//ETV6//MYOD1//MSX1//POU4F2//CEBPB//NR1D1//PPARA//MEOX2//TGIF1//SMARCB1//NR1H2//NR1H3//NR1H4//USF2//SMARCD2//H3F3B//STAT5B//DMRT1//CREBBP//TXK//GADD45A//NONO//HSF2//AHR//JUND//NFYB//RGD1303130//HIF1A//KLF11//SMARCA2//CDK9//WNT5A
GO:0005342	organic acid transmembrane transporter activity	Molecular function	12	105	639	16171	2.8922	0.000889005	0.0292798	3.0511	SLC38A3//SLC25A22//SLCO1A5//SLC10A1//SLC10A2//SLC23A1//SLC25A1//SLC38A2//SLC7A13//SLC7A5//SERINC1//SERPINA7
GO:0000987	core promoter proximal region sequence-specific DNA binding	Molecular function	18	200	639	16171	2.27761	0.00099684	0.0312361	3.00137	POU4F2//CEBPB//NR1D1//PPARA//PER1//MEOX2//ETV6//TGIF1//MYOD1//SMARCB1//PITX2//NR1H2//NR1H3//NR1H4//USF2//SMARCD2//DMRT1//CREBBP
GO:0004879	ligand-activated sequence-specific DNA binding RNA polymerase II transcription factor activity	Molecular function	7	41	639	16171	4.32066	0.00101422	0.0312361	2.99387	NR1H4//NR3C2//AHR//PPARA//RGD1303130//NR1H2//NR1H3
GO:0022836	gated channel activity	Molecular function	24	304	639	16171	1.9979	0.00104018	0.0312361	2.98289	CHRNA2//GRIN2A//CNGB1//GABRD//GABRG3//KCNJ12//KCNE2//KCNJ14//KCNJ16//KCNK10//CLCN3//CACNB2//CACNA1C//CACNB3//CLIC2//SCN5A//SCN1B//KCNA4//KCNH3//KCNC2//KCNA2//KCNS3//VDAC3//SCNN1A
GO:0030276	clathrin binding	Molecular function	6	31	639	16171	4.89808	0.00117579	0.0326262	2.92967	CLTA//NSG1//CLTC//AP2B1//SYT1//AP1B1
GO:0098531	direct ligand regulated sequence-specific DNA binding transcription factor activity	Molecular function	7	42	639	16171	4.21779	0.00117623	0.0326262	2.92951	AHR//PPARA//RGD1303130//NR1H2//NR1H3//NR1H4//NR3C2
GO:0001159	core promoter proximal region DNA binding	Molecular function	18	203	639	16171	2.24395	0.00118234	0.0326262	2.92726	POU4F2//CEBPB//NR1D1//PPARA//PER1//MEOX2//ETV6//TGIF1//MYOD1//SMARCB1//PITX2//NR1H2//NR1H3//NR1H4//USF2//SMARCD2//DMRT1//CREBBP
GO:0048037	cofactor binding	Molecular function	23	291	639	16171	2.00019	0.00129183	0.0339376	2.88879	MTRR//HAO2//CTH//PSAT1//OAT//TKT//SDHD//CYB5R4//DMGDH//ETFA//ACOX3//EHHADH//GCLC//LDHA//LDHB//MDH1//GPD1//HIBADH//ALDH9A1//HPGD//CTBP2//UGDH//SGK1
GO:0044212	transcription regulatory region DNA binding	Molecular function	36	534	639	16171	1.70607	0.00129809	0.0339376	2.8867	PER1//PITX2//EGR4//FOSL1//ETV6//MYOD1//MSX1//POU4F2//CEBPB//NR1D1//PPARA//MEOX2//TGIF1//SMARCB1//NR1H2//NR1H3//NR1H4//USF2//SMARCD2//H3F3B//STAT5B//DMRT1//CREBBP//TXK//GADD45A//NONO//HSF2//AHR//JUND//NFYB//RGD1303130//HIF1A//KLF11//SMARCA2//CDK9//WNT5A
GO:0008134	transcription factor binding	Molecular function	31	439	639	16171	1.78704	0.00133893	0.0339376	2.87324	ID4//CREBBP//PITX2//CITED2//PPARA//BBS7//OPTN//NR1D1//SMARCB1//SMAD2//USF2//NR1H2//NR1H3//NR1H4//NCOA6//PSMC3IP//MED4//NUP62//COMMD7//NFYB//NOC2L//RUNX1//CEBPB//YWHAZ//AHR//PER1//HIF1A//SUMO1//ARID5A//MYOD1//GABBR1
GO:0051287	NAD binding	Molecular function	9	68	639	16171	3.34942	0.00136282	0.0339376	2.86556	HPGD//LDHA//LDHB//MDH1//GPD1//HIBADH//ALDH9A1//CTBP2//UGDH
GO:0042277	peptide binding	Molecular function	19	223	639	16171	2.15618	0.00140238	0.0340911	2.85314	IDE//APOE//OLFM1//GHRHR//HCRTR2//MC4R//RT1-DA//RT1-DB1//SLC7A5//MGST1//HSPD1//CLTC//NR1H4//PPIB//CTSB//ADNP//RNPEP//CLTA//RPS6KB1
GO:0016491	oxidoreductase activity	Molecular function	47	758	639	16171	1.56915	0.00150242	0.0356737	2.82321	SDHD//HAAO//NQO2//EHHADH//CYB5R4//HAO2//UGDH//ACOX3//ALDH3A2//ALDH1B1//ALDH9A1//CPOX//COX8A//HEPH//GPD1//TPO//LDHA//LDHB//LDHC//CYP20A1//DUOX2//MGST1//CLIC2//GSTK1//HIBADH//SCD1//SOD1//DIO1//UQCRH//CYP7A1//PIR//NDUFS1//FDX1//CYP26A1//CYP26B1//ERO1L//LOC305806//HPGD//MDH1//CTBP2//MTRR//FADS1//DMGDH//CYP2U1//CRYZL1//DHRS7//ETFA
GO:0005249	voltage-gated potassium channel activity	Molecular function	10	83	639	16171	3.049	0.00156423	0.0362972	2.8057	KCNJ12//KCNE2//KCNJ14//KCNJ16//KCNC2//KCNA2//KCNS3//KCNA4//KCNH3//CNGB1
GO:0050662	coenzyme binding	Molecular function	18	209	639	16171	2.17953	0.00164253	0.0372672	2.78449	MTRR//HAO2//TKT//CYB5R4//DMGDH//ETFA//ACOX3//LDHA//LDHB//MDH1//GPD1//HIBADH//ALDH9A1//HPGD//CTBP2//UGDH//EHHADH//GCLC
GO:0016791	phosphatase activity	Molecular function	20	244	639	16171	2.07432	0.00169667	0.0376587	2.7704	ALPL//PFKFB2//PFKL//PFKFB4//MTM1//INPP5D//PSPH//DUSP6//PTPN12//PPM1A//PPM1F//PPM1B//PTPRE//PTPRZ1//LPPR4//NT5E//IMPAD1//SSU72//FBP2//NANP
GO:0046983	protein dimerization activity	Molecular function	65	1145	639	16171	1.43663	0.00194272	0.0409053	2.71159	DMRT1//NPPC//PTPRE//NCOA6//PSMC3IP//KCNE2//MGST1//CEBPB//NTRK2//NR3C2//IDE//APOE//RNF40//CACYBP//TEF//HEXB//MYH7//HMGCS1//MTHFS//CPOX//PSPH//PRKRA//ABCB10//IRAK2//FGFR1OP2//RUNX1//PITX2//BCL2L2//GPD1//ALDH9A1//HSF2//TKT//USF2//ZFP423//ABCG5//H3F3B//ZHX1//GRIN2A//JUND//RAF1//IL6ST//GCLC//NFYB//ID2//AHR//TGFB3//DR1//PKNOX1//HIF1A//ITGB2//MYOD1//MAPK6//NR1H3//HSPD1//CUL5//HIST3H2A//ITGA7//ADCY2//CLC…
GO:0008324	cation transmembrane transporter activity	Molecular function	38	587	639	16171	1.63826	0.00198874	0.0409053	2.70142	COX8A//CHRNA2//CNGB1//KCNJ12//KCNE2//KCNJ14//KCNJ16//CACNB2//CACNA1C//CACNB3//SCN5A//SCN1B//KCNA4//KCNH3//KCNC2//KCNA2//KCNS3//GRIN2A//TRPV2//TRPV5//GPM6A//SLC24A2//KCNK10//SCNN1A//SLC38A3//SLC31A2//UQCRH//SLC10A1//SLC10A2//SLC23A1//ATP6V1E1//UCP3//SLC22A2//SERINC1//SLC9A2//ATP10A//ATP5D//SFXN2
GO:0003712	transcription cofactor activity	Molecular function	26	356	639	16171	1.84824	0.00200302	0.0409053	2.69832	MED4//CITED2//SMARCA2//PITX2//NCOA6//ABRA//DDX5//USP16//TDRD3//CBFB//SMARCB1//ARL2BP//PDLIM1//CREBBP//TOB1//ZHX1//COPS2//ZMYND11//NOC2L//CTBP2//PSMC3IP//RGD1303130//NRG1//TFB2M//LPXN//PIR
GO:0033218	amide binding	Molecular function	19	230	639	16171	2.09056	0.0020032	0.0409053	2.69828	IDE//APOE//OLFM1//GHRHR//HCRTR2//MC4R//CLTC//NR1H4//PPIB//CTSB//ADNP//RNPEP//CLTA//RPS6KB1//RT1-DA//RT1-DB1//SLC7A5//MGST1//HSPD1
GO:0046873	metal ion transmembrane transporter activity	Molecular function	27	378	639	16171	1.80762	0.00227178	0.0454802	2.64363	KCNJ12//KCNE2//KCNJ14//KCNJ16//CACNB2//CACNA1C//CACNB3//SCN5A//SCN1B//KCNA4//KCNH3//CNGB1//KCNC2//KCNA2//KCNS3//TRPV5//GRIN2A//TRPV2//GPM6A//SLC24A2//KCNK10//SCNN1A//SLC31A2//SLC10A1//SLC10A2//SLC23A1//SLC9A2
GO:0036094	small molecule binding	Molecular function	125	2493	639	16171	1.26889	0.00235243	0.046189	2.62848	PABPC1//ELAVL2//RNPS1//MATR3//IGF2BP1//TNRC6A//NONO//UPF3A//RBMS1//ZCRB1//NT5E//ADCY2//CIRBP//VDAC3//PFN1//SYT1//ACTN4//CYP26A1//IGF2R//CYP26B1//FABP3//ACOX3//CDC42BPB//ACSL4//CDC42BPA//ABCG5//MAP3K8//PAICS//PRKCD//STK17B//CBWD1//CAMK1G//NME7//PFKFB2//PKLR//RAF1//NTRK2//GCLC//IDE//HCK//PFKL//WRNIP1//STK16//DDX5//PSMC6//PRPF4B//CCT4//PAK2//SGK1//RTCD1//MYH7//PNCK//LIG3//TXK//HIPK4//WEE1//TOR1B//TW…
GO:0022890	inorganic cation transmembrane transporter activity	Molecular function	32	476	639	16171	1.70129	0.00246437	0.0474739	2.60829	COX8A//KCNJ12//KCNE2//KCNJ14//KCNJ16//CACNB2//CACNA1C//CACNB3//SCN5A//SCN1B//KCNA4//KCNH3//CNGB1//KCNC2//KCNA2//KCNS3//TRPV5//GRIN2A//TRPV2//GPM6A//SLC24A2//KCNK10//SCNN1A//SLC31A2//UQCRH//SLC10A1//SLC10A2//SLC23A1//ATP6V1E1//UCP3//SLC9A2//ATP5D
GO:0031625	ubiquitin protein ligase binding	Molecular function	16	184	639	16171	2.20059	0.00264053	0.0490178	2.57831	GPR37//TANK//MC4R//SCN5A//RNF40//PER1//FAF2//SMAD2//HIF1A//MOAP1//ARIH1//SUMO1//MYOD1//BLZF1//DLG3//CUL5
GO:0044389	small conjugating protein ligase binding	Molecular function	16	184	639	16171	2.20059	0.00264053	0.0490178	2.57831	GPR37//TANK//MC4R//SCN5A//RNF40//PER1//FAF2//SMAD2//HIF1A//MOAP1//ARIH1//SUMO1//MYOD1//BLZF1//DLG3//CUL5
GO:0050750	low-density lipoprotein particle receptor binding	Molecular function	4	16	639	16171	6.32668	0.00300647	0.0548145	2.52194	APOA5//SYT1//APOE//SNX17
GO:0015077	monovalent inorganic cation transmembrane transporter activity	Molecular function	24	330	639	16171	1.84049	0.0030895	0.05534	2.51011	COX8A//KCNJ12//KCNE2//KCNJ14//KCNJ16//SCN5A//SCN1B//KCNA4//KCNH3//CNGB1//KCNC2//KCNA2//KCNS3//KCNK10//SCNN1A//UQCRH//SLC24A2//SLC10A1//SLC10A2//SLC23A1//ATP6V1E1//UCP3//SLC9A2//ATP5D
GO:0043167	ion binding	Molecular function	239	5242	639	16171	1.15382	0.00370219	0.0650467	2.43154	CDC42BPB//CDC42BPA//MAP3K8//COMT//PKLR//PPM1A//PPM1B//GCLC//PSPH//WEE1//STK38//PCK1//ATP10A//TKT//SYT1//CYP26A1//IGF2R//CYP26B1//FABP3//ACOX3//SCD1//CYP7A1//MTRR//FDX1//CYP2U1//CYP20A1//HAAO//FADS1//HEPH//SOD1//ADNP//RNPEP//ANXA7//SULF1//PLA2G4A//VSNL1//PLCB4//RGN//STAT5B//SPARCL1//STAT2//CD69//RCN2//PLA2G10//S100VP//MAN1A2//FKBP9//PLA2G2D//LCP1//PCDH10//FKBP14//PCDHAC2//RUNX1//TPO//ANXA2//ACTN4/…
GO:0001530	lipopolysaccharide binding	Molecular function	4	17	639	16171	5.95452	0.00381001	0.0650467	2.41907	LBP//PSMA1//PTAFR//HSPD1
GO:0000978	RNA polymerase II core promoter proximal region sequence-specific DNA binding	Molecular function	16	191	639	16171	2.11994	0.00382253	0.0650467	2.41765	POU4F2//CEBPB//NR1D1//PPARA//PER1//MEOX2//ETV6//TGIF1//MYOD1//SMARCB1//PITX2//NR1H2//NR1H3//NR1H4//USF2//SMARCD2
GO:0001012	RNA polymerase II regulatory region DNA binding	Molecular function	23	318	639	16171	1.83036	0.00398887	0.0667646	2.39915	EGR4//FOSL1//ETV6//MYOD1//MSX1//POU4F2//CEBPB//NR1D1//PPARA//PER1//MEOX2//TGIF1//SMARCB1//PITX2//NR1H2//NR1H3//NR1H4//USF2//SMARCD2//H3F3B//STAT5B//HSF2//TXK
GO:0005319	lipid transporter activity	Molecular function	9	81	639	16171	2.81186	0.00458953	0.0755791	2.33823	ATP10A//FABP3//SLC10A1//SLC10A2//PITPNB//SLCO1A5//ABCG5//APOE//GM2A
GO:0016614	oxidoreductase activity, acting on CH-OH group of donors	Molecular function	12	129	639	16171	2.35411	0.00507412	0.082233	2.29464	EHHADH//HAO2//UGDH//GPD1//LDHA//LDHB//LDHC//HIBADH//HPGD//MDH1//CTBP2//ALDH3A2
GO:0016209	antioxidant activity	Molecular function	8	68	639	16171	2.97726	0.00520793	0.0830828	2.28333	TPO//DUOX2//MGST1//CLIC2//GSTK1//SOD1//APOE//RGD1309676
GO:0008509	anion transmembrane transporter activity	Molecular function	18	235	639	16171	1.93839	0.005744	0.0901576	2.24079	CLIC2//CLCN3//CLCC1//GABRD//GABRG3//SLC38A3//SLC25A22//SLCO1A5//VDAC3//SLC10A1//SLC10A2//SLC23A1//SLC25A1//SLC38A2//SLC7A13//SLC7A5//SERINC1//SERPINA7
GO:0005242	inward rectifier potassium channel activity	Molecular function	4	19	639	16171	5.32773	0.00582801	0.0901576	2.23448	KCNJ12//KCNE2//KCNJ14//KCNJ16
GO:0004029	aldehyde dehydrogenase (NAD) activity	Molecular function	3	10	639	16171	7.59202	0.00598449	0.0911965	2.22297	ALDH9A1//ALDH3A2//ALDH1B1
GO:0000977	RNA polymerase II regulatory region sequence-specific DNA binding	Molecular function	22	311	639	16171	1.79019	0.00620581	0.0931784	2.2072	POU4F2//CEBPB//NR1D1//PPARA//PER1//MEOX2//ETV6//TGIF1//MYOD1//SMARCB1//PITX2//NR1H2//NR1H3//NR1H4//USF2//SMARCD2//H3F3B//STAT5B//HSF2//EGR4//FOSL1//MSX1
GO:0008514	organic anion transmembrane transporter activity	Molecular function	12	133	639	16171	2.28331	0.00645811	0.0955613	2.18989	SLC38A3//SLC25A22//SLCO1A5//SLC10A1//SLC10A2//SLC23A1//SLC25A1//SLC38A2//SLC7A13//SLC7A5//SERINC1//SERPINA7
GO:0005267	potassium channel activity	Molecular function	11	117	639	16171	2.37927	0.00660011	0.0959121	2.18045	KCNJ12//KCNE2//KCNJ14//KCNJ16//KCNA4//KCNH3//CNGB1//KCNC2//KCNA2//KCNS3//KCNK10
GO:0046872	metal ion binding	Molecular function	156	3299	639	16171	1.19668	0.00668148	0.0959121	2.17513	CDC42BPB//CDC42BPA//MAP3K8//COMT//PKLR//PPM1A//PPM1B//GCLC//PSPH//WEE1//STK38//PCK1//ATP10A//TKT//CYP26A1//SCD1//CYP7A1//MTRR//FDX1//CYP2U1//CYP26B1//CYP20A1//HAAO//FADS1//HEPH//SOD1//ADNP//RNPEP//ANXA7//SULF1//PLA2G4A//VSNL1//PLCB4//RGN//STAT5B//SPARCL1//SYT1//STAT2//CD69//RCN2//PLA2G10//S100VP//MAN1A2//FKBP9//PLA2G2D//LCP1//PCDH10//FKBP14//PCDHAC2//RUNX1//TPO//ANXA2//ACTN4//DUOX2//SLIT3//SLC24A…
GO:0015171	amino acid transmembrane transporter activity	Molecular function	8	71	639	16171	2.85146	0.00676363	0.0959121	2.16982	SLC38A3//SLC25A22//SLC7A5//SERINC1//SLCO1A5//SERPINA7//SLC38A2//SLC7A13
GO:0019838	growth factor binding	Molecular function	11	118	639	16171	2.3591	0.00702724	0.0974201	2.15322	IGF2R//ESM1//HTRA1//SCN5A//FGFBP1//IL6ST//NTRK2//NTF3//COL1A2//TGFB3//GHRHR
GO:0070325	lipoprotein particle receptor binding	Molecular function	4	20	639	16171	5.06135	0.00706081	0.0974201	2.15115	APOA5//SYT1//APOE//SNX17
GO:1901363	heterocyclic compound binding	Molecular function	239	5309	639	16171	1.13926	0.00719819	0.0979913	2.14278	PABPC1//ELAVL2//RNPS1//MATR3//IGF2BP1//TNRC6A//NONO//UPF3A//RBMS1//ZCRB1//NT5E//ADCY2//CIRBP//VDAC3//PFN1//RUNX1//PER1//PITX2//EGR4//FOSL1//ETV6//MYOD1//MSX1//POU4F2//CEBPB//NR1D1//PPARA//MEOX2//TGIF1//SMARCB1//NR1H2//NR1H3//NR1H4//USF2//SMARCD2//H3F3B//STAT5B//DMRT1//CREBBP//TXK//GADD45A//HSF2//ACTN4//REXO2//ZFP64//PNLDC1//MYNN//RNASE4//CLIP1//ZBTB10//ZFP423//DNASE1L3//CSDE1//PSMC3IP//ZHX1//ETS1…
GO:0005125	cytokine activity	Molecular function	13	152	639	16171	2.16439	0.00730855	0.0981846	2.13617	CCL24//CCL11//CCL20//IL2//IL23A//IL24//IL11//EDN1//IL10//BMP3//KITLG//WNT5A//GDF10
GO:0043168	anion binding	Molecular function	120	2465	639	16171	1.23197	0.00764102	0.100325	2.11685	SYT1//CYP26A1//IGF2R//CYP26B1//FABP3//ACOX3//CDC42BPB//ACSL4//CDC42BPA//ABCG5//MAP3K8//PAICS//PRKCD//STK17B//CBWD1//CAMK1G//NME7//PFKFB2//PKLR//RAF1//NTRK2//GCLC//IDE//HCK//PFKL//WRNIP1//STK16//DDX5//PSMC6//PRPF4B//CCT4//PAK2//SGK1//RTCD1//MYH7//PNCK//LIG3//TXK//HIPK4//WEE1//TOR1B//TWF1//VPS4B//ABCB10//SMARCA2//STK38//CDK9//IRAK2//ATP10A//RUNX1//PFKFB4//MAPK6//HSPA2//HSPD1//ADCY2//DYNC1LI2//ACTR3…
GO:0005543	phospholipid binding	Molecular function	20	279	639	16171	1.8141	0.00766436	0.100325	2.11552	SYT1//ANXA7//PLA2G4A//ANXA2//PLEKHA3//TWF1//PFN1//APOA5//DPEP1//MTM1//SGK1//SNX17//SNX7//GOLPH3L//GOLPH3//PACSIN2//LPAR1//F3//APOE//PTAFR
GO:0015079	potassium ion transmembrane transporter activity	Molecular function	12	137	639	16171	2.21665	0.0081245	0.105001	2.0902	KCNJ12//KCNE2//KCNJ14//KCNJ16//KCNA4//KCNH3//CNGB1//KCNC2//KCNA2//KCNS3//KCNK10//SLC24A2
GO:0097159	organic cyclic compound binding	Molecular function	241	5374	639	16171	1.13489	0.00836613	0.106773	2.07748	PABPC1//ELAVL2//RNPS1//MATR3//IGF2BP1//TNRC6A//NONO//UPF3A//RBMS1//ZCRB1//NT5E//ADCY2//CIRBP//VDAC3//PFN1//RUNX1//PER1//PITX2//EGR4//FOSL1//ETV6//MYOD1//MSX1//POU4F2//CEBPB//NR1D1//PPARA//MEOX2//TGIF1//SMARCB1//NR1H2//NR1H3//NR1H4//USF2//SMARCD2//H3F3B//STAT5B//DMRT1//CREBBP//TXK//GADD45A//HSF2//ACTN4//REXO2//ZFP64//PNLDC1//MYNN//RNASE4//CLIP1//ZBTB10//ZFP423//DNASE1L3//CSDE1//PSMC3IP//ZHX1//ETS1…
GO:0032403	protein complex binding	Molecular function	50	900	639	16171	1.40593	0.00934655	0.117813	2.02935	IGF1//FRS3//ANXA7//ICAM1//FN1//EMP2//ESM1//ITGA7//CTSK//CTSB//FMR1//CNN3//CLIP1//CAPN6//MTM1//MS4A2//RT1-DA//RT1-DB1//NOC2L//HMGN2//H3F3B//SMARCB1//SMARCD2//ADCY2//RAB38//CORO1B//ERMN//LCP1//ANXA2//ACTN4//ACTR3//AP2B1//CALCA//GRIN2A//ATP5D//CPD//NFYB//YWHAZ//PPARA//RNF40//RAP1A//HIF1A//ITGB2//TWF1//UQCRH//ADM2//HSPD1//PDCL//PPIB//GNB2
GO:0043169	cation binding	Molecular function	158	3379	639	16171	1.18333	0.00956943	0.119151	2.01911	CDC42BPB//CDC42BPA//MAP3K8//COMT//PKLR//PPM1A//PPM1B//GCLC//PSPH//WEE1//STK38//PCK1//ATP10A//TKT//CYP26A1//SCD1//CYP7A1//MTRR//FDX1//CYP2U1//CYP26B1//CYP20A1//HAAO//FADS1//HEPH//SOD1//ADNP//RNPEP//ANXA7//SULF1//PLA2G4A//VSNL1//PLCB4//RGN//STAT5B//SPARCL1//SYT1//STAT2//CD69//RCN2//PLA2G10//S100VP//MAN1A2//FKBP9//PLA2G2D//LCP1//PCDH10//FKBP14//PCDHAC2//RUNX1//TPO//ANXA2//ACTN4//DUOX2//SLIT3//SLC24A…
GO:0016788	hydrolase activity, acting on ester bonds	Molecular function	39	669	639	16171	1.47528	0.00996259	0.122041	2.00163	ALPL//PON2//SULF1//PDE5A//PDE10A//USP16//USP33//OLAH//PFKFB2//PFKL//PFKFB4//RGN//PLCB4//CCR1//PLCL1//MTM1//INPP5D//DNASE1L3//RNASE4//PLA2G10//PLA2G4A//PLA2G2D//PSPH//DUSP6//PTPN12//PPM1A//PPM1F//PPM1B//PTPRE//PTPRZ1//SMPDL3A//LPPR4//NT5E//IMPAD1//REXO2//SSU72//FBP2//NANP//PTER
GO:0000976	transcription regulatory region sequence-specific DNA binding	Molecular function	24	364	639	16171	1.66858	0.0101489	0.122041	1.99358	EGR4//FOSL1//ETV6//MYOD1//MSX1//POU4F2//CEBPB//NR1D1//PPARA//PER1//MEOX2//TGIF1//SMARCB1//PITX2//NR1H2//NR1H3//NR1H4//USF2//SMARCD2//H3F3B//STAT5B//DMRT1//CREBBP//HSF2
GO:0000166	nucleotide binding	Molecular function	108	2210	639	16171	1.23671	0.0102796	0.122041	1.98802	PFN1//CDC42BPB//ACSL4//CDC42BPA//ABCG5//MAP3K8//PAICS//PRKCD//STK17B//CBWD1//CAMK1G//NME7//PFKFB2//PKLR//RAF1//NTRK2//GCLC//IDE//HCK//PFKL//WRNIP1//STK16//DDX5//PSMC6//PRPF4B//CCT4//PAK2//SGK1//RTCD1//MYH7//PNCK//LIG3//TXK//HIPK4//WEE1//TOR1B//TWF1//VPS4B//ABCB10//SMARCA2//STK38//CDK9//IRAK2//ATP10A//RUNX1//PFKFB4//MAPK6//HSPA2//HSPD1//ADCY2//DYNC1LI2//ACTR3//DGKZ//RPS6KB1//DNAJA2//CLCN3//RAB38//…
GO:1901265	nucleoside phosphate binding	Molecular function	108	2210	639	16171	1.23671	0.0102796	0.122041	1.98802	PABPC1//ELAVL2//RNPS1//MATR3//IGF2BP1//TNRC6A//NONO//UPF3A//RBMS1//ZCRB1//NT5E//ADCY2//CIRBP//VDAC3//PFN1//CDC42BPB//ACSL4//CDC42BPA//ABCG5//MAP3K8//PAICS//PRKCD//STK17B//CBWD1//CAMK1G//NME7//PFKFB2//PKLR//RAF1//NTRK2//GCLC//IDE//HCK//PFKL//WRNIP1//STK16//DDX5//PSMC6//PRPF4B//CCT4//PAK2//SGK1//RTCD1//MYH7//PNCK//LIG3//TXK//HIPK4//WEE1//TOR1B//TWF1//VPS4B//ABCB10//SMARCA2//STK38//CDK9//IRAK2//ATP1…
GO:0046906	tetrapyrrole binding	Molecular function	14	177	639	16171	2.00166	0.0106651	0.125162	1.97203	CYP26A1//CYB5R4//NR1D1//CYP7A1//PGRMC1//CYP2U1//CYP26B1//CYP20A1//SDHD//TPO//DUOX2//CYB5B//FADS1//TCN2
GO:0001948	glycoprotein binding	Molecular function	9	93	639	16171	2.44904	0.0111749	0.129655	1.95175	CTSK//CTSB//CFH//TGFA//IGF2R//SDC1//IDE//ITGB2//DNAJA2
GO:0003824	catalytic activity	Molecular function	238	5339	639	16171	1.12811	0.0119129	0.136664	1.92398	SDHD//MYH7//KCNH3//TFB2M//HAAO//POLR3D//NQO2//DGKZ//DDX5//FKBP9//FKBP14//PPIB//PPIG//ERO1L//DYNC1LI2//TGM2//ST8SIA3//GCNT1//UGT8//EHHADH//PFKL//PFKFB2//PFKFB4//PRIM2//LIG3//RAB38//GNL3//RAP1A//RAB21//SRPR//RAB34//ARL2//RHOQ//PARP3//SPHK2//CYB5R4//RTCD1//HAO2//UGDH//OAT//ACOX3//ATP10A//ADCY2//ALDH3A2//ALDH1B1//ALDH9A1//ALPL//DMGDH//ARG2//PON2//SULF1//CAR8//CPOX//PDE5A//PDE10A//CTH//COX8A//PMPCA//C…
GO:0097367	carbohydrate derivative binding	Molecular function	101	2066	639	16171	1.23716	0.0129226	0.144902	1.88865	LBP//PSMA1//PTAFR//HSPD1//SYT1//ACTN4//TGFA//IGF2R//SDC1//IDE//ITGB2//DNAJA2//CDC42BPB//ACSL4//CDC42BPA//ABCG5//MAP3K8//PAICS//PRKCD//STK17B//CBWD1//CAMK1G//NME7//PFKFB2//PKLR//RAF1//NTRK2//GCLC//HCK//PFKL//WRNIP1//STK16//DDX5//PSMC6//PRPF4B//CCT4//PAK2//SGK1//RTCD1//MYH7//PNCK//LIG3//TXK//HIPK4//WEE1//TOR1B//TWF1//VPS4B//ABCB10//SMARCA2//STK38//CDK9//IRAK2//ATP10A//RUNX1//PFKFB4//MAPK6//HSPA2//A…
GO:0005165	neurotrophin receptor binding	Molecular function	3	13	639	16171	5.84001	0.0130568	0.144902	1.88416	ZFP110//BDNF//NTF3
GO:0015125	bile acid transmembrane transporter activity	Molecular function	3	13	639	16171	5.84001	0.0130568	0.144902	1.88416	SLC10A1//SLC10A2//SLCO1A5
GO:0005516	calmodulin binding	Molecular function	11	130	639	16171	2.14134	0.0140152	0.153866	1.8534	TRPV5//CAMK1G//CACNA1C//CTH//SCN5A//SYT1//DDX5//RIT2//MYH7//PNCK//CNN3
GO:0003713	transcription coactivator activity	Molecular function	15	204	639	16171	1.86079	0.0156476	0.169583	1.80555	CITED2//SMARCA2//PITX2//NCOA6//PSMC3IP//RGD1303130//ABRA//DDX5//USP16//TDRD3//CBFB//SMARCB1//ARL2BP//PDLIM1//CREBBP
GO:0046966	thyroid hormone receptor binding	Molecular function	4	25	639	16171	4.04908	0.015779	0.169583	1.80192	NCOA6//PSMC3IP//MED4//NUP62
GO:0019956	chemokine binding	Molecular function	3	14	639	16171	5.42287	0.0161375	0.16986	1.79216	CCR1//ZFP36//CXCR3
GO:0035259	glucocorticoid receptor binding	Molecular function	3	14	639	16171	5.42287	0.0161375	0.16986	1.79216	PSMC3IP//CEBPB//STAT5B
GO:0000287	magnesium ion binding	Molecular function	14	187	639	16171	1.89462	0.0166065	0.173012	1.77972	CDC42BPB//CDC42BPA//MAP3K8//COMT//PKLR//PPM1A//PPM1B//GCLC//PSPH//WEE1//STK38//PCK1//ATP10A//TKT
GO:0016616	oxidoreductase activity, acting on the CH-OH group of donors, NAD or NADP as acceptor	Molecular function	10	117	639	16171	2.16297	0.0175016	0.178523	1.75692	EHHADH//UGDH//GPD1//LDHA//LDHB//LDHC//HIBADH//HPGD//MDH1//CTBP2
GO:0020037	heme binding	Molecular function	13	170	639	16171	1.93522	0.0175255	0.178523	1.75633	CYP26A1//CYB5R4//NR1D1//CYP7A1//PGRMC1//CYP2U1//CYP26B1//CYP20A1//SDHD//TPO//DUOX2//CYB5B//FADS1
GO:0019003	GDP binding	Molecular function	6	53	639	16171	2.86491	0.0176599	0.178523	1.75301	RAB38//RAB21//RAB18//PCK1//RHOB//ARL2
GO:0004601	peroxidase activity	Molecular function	5	39	639	16171	3.24445	0.0179887	0.180063	1.745	TPO//MGST1//CLIC2//GSTK1//DUOX2
GO:0001972	retinoic acid binding	Molecular function	3	15	639	16171	5.06135	0.0195901	0.189984	1.70796	CYP26A1//IGF2R//CYP26B1
GO:0030553	cGMP binding	Molecular function	3	15	639	16171	5.06135	0.0195901	0.189984	1.70796	PDE5A//PDE10A//CNGB1
GO:0001190	RNA polymerase II transcription factor binding transcription factor activity involved in positive regulation of transcription	Molecular function	5	40	639	16171	3.16334	0.0199102	0.189984	1.70092	CITED2//SMARCA2//PITX2//PPARA//NR1H4
GO:0016684	oxidoreductase activity, acting on peroxide as acceptor	Molecular function	5	40	639	16171	3.16334	0.0199102	0.189984	1.70092	TPO//DUOX2//MGST1//CLIC2//GSTK1
GO:0035254	glutamate receptor binding	Molecular function	5	40	639	16171	3.16334	0.0199102	0.189984	1.70092	DLG3//FLOT1//FLOT2//RGD621098//GRIN2A
GO:0005544	calcium-dependent phospholipid binding	Molecular function	4	27	639	16171	3.74915	0.0205771	0.19453	1.68662	ANXA7//PLA2G4A//SYT1//ANXA2
GO:0003707	steroid hormone receptor activity	Molecular function	6	55	639	16171	2.76073	0.0208828	0.195609	1.68021	NR3C2//NR1D1//PPARA//NR1H2//NR1H3//NR1H4
GO:0005501	retinoid binding	Molecular function	4	28	639	16171	3.61525	0.0232767	0.213472	1.63308	CYP26A1//IGF2R//CYP26B1//RBP2
GO:0046332	SMAD binding	Molecular function	7	72	639	16171	2.46038	0.0233359	0.213472	1.63198	SMAD2//TGIF1//PPM1A//CITED2//TOB1//CREBBP//COL1A2
GO:0008198	ferrous iron binding	Molecular function	3	16	639	16171	4.74501	0.0234171	0.213472	1.63047	HEPH//HAAO//NT5E
GO:0005126	cytokine receptor binding	Molecular function	15	216	639	16171	1.75741	0.0247925	0.22401	1.60568	TGFB3//IL6ST//IL2//IL10//IL11//SMAD2//NTF3//ZFP110//BDNF//KITLG//CCL24//CCL11//CCL20//VEGFC//IL23A
GO:0000981	sequence-specific DNA binding RNA polymerase II transcription factor activity	Molecular function	24	397	639	16171	1.52988	0.0261127	0.232445	1.58315	MSX1//POU4F2//CEBPB//PPARA//STK16//MEOX2//HIF1A//ETV6//PITX2//NR1H2//NR1H3//NR1H4//NR1D1//TGIF1//CREBBP//MYOD1//AHR//PKNOX1//USF2//RGD1303130//NR3C2//ETS1//ZFP110//KLF11
GO:0005251	delayed rectifier potassium channel activity	Molecular function	4	29	639	16171	3.49058	0.0261814	0.232445	1.58201	KCNE2//KCNC2//KCNA2//KCNS3
GO:0043177	organic acid binding	Molecular function	15	218	639	16171	1.74129	0.0266404	0.233047	1.57446	SYT1//CYP26A1//IGF2R//CYP26B1//FABP3//ACOX3//DMGDH//GRIN2A//GCLC//PCK1//NR1H4//FCNB//MGST1//DPEP1//HMGCS1
GO:0019900	kinase binding	Molecular function	30	524	639	16171	1.44886	0.0272377	0.233047	1.56483	SDC4//CCNL1//CACNB2//PRKCD//GRIN2A//PFKFB2//CACNB3//MS4A2//YWHAZ//SCN5A//PAK2//CCNA1//HIF1A//TNIP2//SPRY2//ITGB2//PRKRA//TBC1D14//LOC499886//MAPK6//ZFP36//LAT//RAF1//STK38//SGK1//PLCB4//LDHA//LDHB//PFKL//PER1
GO:0004435	phosphatidylinositol phospholipase C activity	Molecular function	3	17	639	16171	4.46589	0.0276187	0.233047	1.5588	PLCB4//CCR1//PLCL1
GO:0004602	glutathione peroxidase activity	Molecular function	3	17	639	16171	4.46589	0.0276187	0.233047	1.5588	MGST1//CLIC2//GSTK1
GO:0031420	alkali metal ion binding	Molecular function	3	17	639	16171	4.46589	0.0276187	0.233047	1.5588	PKLR//KCNA4//SLC24A2
GO:0046965	retinoid X receptor binding	Molecular function	3	17	639	16171	4.46589	0.0276187	0.233047	1.5588	NR1H2//NR1H3//NR1H4
GO:0015291	secondary active transmembrane transporter activity	Molecular function	12	163	639	16171	1.86307	0.0284302	0.234449	1.54622	SLC24A2//SLC10A1//SLC10A2//SLC23A1//SLC38A3//SLC12A8//SLC16A13//SLC38A2//CLCN3//SLCO1A5//SERPINA7//SLC9A2
GO:0004620	phospholipase activity	Molecular function	7	75	639	16171	2.36196	0.0284516	0.234449	1.54589	PLCB4//CCR1//PLCL1//PLA2G4A//PLA2G10//PLA2G2D//SMPDL3A
GO:0033293	monocarboxylic acid binding	Molecular function	6	59	639	16171	2.57357	0.0284737	0.234449	1.54556	CYP26A1//IGF2R//CYP26B1//FABP3//ACOX3//NR1H4
GO:0008022	protein C-terminus binding	Molecular function	13	183	639	16171	1.79775	0.0299019	0.244239	1.5243	PABPC1//OPTN//PPM1A//ATXN1//SDC1//SYT1//MPDZ//SNX17//XRCC4//VPS4B//CLTC//DLG3//DGKZ
GO:0042562	hormone binding	Molecular function	7	76	639	16171	2.33088	0.0303129	0.245631	1.51837	GHRHR//HCRTR2//MC4R//IDE//HSPD1//NR3C2//SERPINA7
GO:0004629	phospholipase C activity	Molecular function	3	18	639	16171	4.21779	0.0321929	0.258811	1.49224	PLCB4//CCR1//PLCL1
GO:0019840	isoprenoid binding	Molecular function	4	31	639	16171	3.26538	0.0326159	0.260162	1.48657	CYP26A1//IGF2R//CYP26B1//RBP2
GO:0004197	cysteine-type endopeptidase activity	Molecular function	6	61	639	16171	2.48919	0.0328716	0.26017	1.48318	CAPN6//CTSC//USP16//CTSK//USP33//CTSB
GO:0008238	exopeptidase activity	Molecular function	8	95	639	16171	2.13109	0.0342107	0.268686	1.46584	METAP2//RNPEP//CNDP1//CPD//DPEP1//JOSD1//GGH//PREPL
GO:0015276	ligand-gated ion channel activity	Molecular function	10	131	639	16171	1.93181	0.034914	0.270054	1.457	CHRNA2//GRIN2A//CNGB1//GABRD//GABRG3//KCNJ12//KCNE2//KCNJ14//KCNJ16//SCNN1A
GO:0022834	ligand-gated channel activity	Molecular function	10	131	639	16171	1.93181	0.034914	0.270054	1.457	CHRNA2//GRIN2A//CNGB1//GABRD//GABRG3//KCNJ12//KCNE2//KCNJ14//KCNJ16//SCNN1A
GO:0002020	protease binding	Molecular function	8	96	639	16171	2.10889	0.0360858	0.276131	1.44266	CAST//F3//FN1//SERPINC1//UBC//HSPD1//FLOT1//FLOT2
GO:0000982	RNA polymerase II core promoter proximal region sequence-specific DNA binding transcription factor activity	Molecular function	15	227	639	16171	1.67225	0.0362404	0.276131	1.44081	POU4F2//CEBPB//PPARA//STK16//MEOX2//HIF1A//ETV6//PITX2//NR1H2//NR1H3//NR1H4//NR1D1//TGIF1//CREBBP//MSX1
GO:0017046	peptide hormone binding	Molecular function	5	47	639	16171	2.69221	0.0371293	0.276761	1.43028	IDE//HSPD1//GHRHR//HCRTR2//MC4R
GO:0017075	syntaxin-1 binding	Molecular function	3	19	639	16171	3.9958	0.0371363	0.276761	1.4302	STXBP3//SYT1//RNF40
GO:0019200	carbohydrate kinase activity	Molecular function	3	19	639	16171	3.9958	0.0371363	0.276761	1.4302	PFKL//PFKFB2//PFKFB4
GO:0005178	integrin binding	Molecular function	7	80	639	16171	2.21434	0.0385715	0.285373	1.41373	ANXA7//IGF1//ICAM1//FN1//EMP2//ESM1//ITGA7
GO:0003730	mRNA 3'-UTR binding	Molecular function	4	33	639	16171	3.06748	0.0398947	0.292013	1.39908	ZFP36//RNPS1//IGF2BP1//CIRBP
GO:0005262	calcium channel activity	Molecular function	8	98	639	16171	2.06586	0.0400409	0.292013	1.3975	CACNB2//CACNA1C//CACNB3//TRPV5//GRIN2A//TRPV2//GPM6A//SLC24A2
GO:0035035	histone acetyltransferase binding	Molecular function	3	20	639	16171	3.79601	0.0424438	0.307341	1.37219	CITED2//ETS1//HIF1A
GO:0031490	chromatin DNA binding	Molecular function	7	82	639	16171	2.16033	0.0432038	0.310641	1.36448	HMGN2//H3F3B//SMARCB1//SMARCD2//PER1//MYOD1//PITX2
GO:0003677	DNA binding	Molecular function	80	1679	639	16171	1.2058	0.0435264	0.310773	1.36125	RUNX1//PER1//PITX2//EGR4//FOSL1//ETV6//MYOD1//MSX1//POU4F2//CEBPB//NR1D1//PPARA//MEOX2//TGIF1//SMARCB1//NR1H2//NR1H3//NR1H4//USF2//SMARCD2//H3F3B//STAT5B//DMRT1//CREBBP//TXK//GADD45A//NONO//HSF2//JUND//NR3C2//SMAD2//TEF//HIF1A//HMGN2//AHR//GBX2//LHX5//ETS1//NFYB//DR1//PKNOX1//ZFP110//ZC3H8//ZFP423//RGD1303130//KLF11//SMARCA2//CDK9//WNT5A//DNASE1L3//CSDE1//PSMC3IP//ZHX1//TNP2//ATXN1//TMPO//ST18//H…
GO:0035091	phosphatidylinositol binding	Molecular function	12	175	639	16171	1.73532	0.0451823	0.319387	1.34503	PLEKHA3//SYT1//TWF1//ANXA2//PFN1//DPEP1//GOLPH3L//GOLPH3//MTM1//SGK1//SNX17//SNX7
GO:0003705	RNA polymerase II distal enhancer sequence-specific DNA binding transcription factor activity	Molecular function	7	83	639	16171	2.1343	0.0456489	0.319387	1.34057	MEOX2//CEBPB//AHR//PKNOX1//HIF1A//NR1H4//USF2
GO:0030246	carbohydrate binding	Molecular function	18	295	639	16171	1.54414	0.0456714	0.319387	1.34036	GALT//IGF2R//PFKL//TKT//FCNB//IL2//OLR1//LPHN2//KLRA22//CD69//CLEC11A//HEXB//EMCN//ALG13//GALNT11//GALNT14//C4B//GALNT5
GO:0031406	carboxylic acid binding	Molecular function	14	216	639	16171	1.64025	0.0480633	0.321251	1.31819	SYT1//CYP26A1//IGF2R//CYP26B1//FABP3//ACOX3//DMGDH//GRIN2A//GCLC//NR1H4//FCNB//MGST1//DPEP1//PCK1
GO:0008308	voltage-gated anion channel activity	Molecular function	3	21	639	16171	3.61525	0.0481087	0.321251	1.31778	CLIC2//CLCN3//VDAC3
GO:0008373	sialyltransferase activity	Molecular function	3	21	639	16171	3.61525	0.0481087	0.321251	1.31778	ST8SIA3//ST3GAL5//ST3GAL6
GO:0016917	GABA receptor activity	Molecular function	3	21	639	16171	3.61525	0.0481087	0.321251	1.31778	GABRD//GABRG3//GABBR1
GO:0035586	purinergic receptor activity	Molecular function	3	21	639	16171	3.61525	0.0481087	0.321251	1.31778	ADORA3//ADORA2B//P2RY6
GO:0051861	glycolipid binding	Molecular function	3	21	639	16171	3.61525	0.0481087	0.321251	1.31778	DPEP1//IL2//HSPA2
GO:0001071	nucleic acid binding transcription factor activity	Molecular function	43	839	639	16171	1.29701	0.048455	0.321251	1.31466	ETS1//ZFP110//ETV6//KLF11//PITX2//MSX1//POU4F2//CEBPB//PPARA//STK16//MEOX2//HIF1A//NR1H2//NR1H3//NR1H4//NR1D1//TGIF1//CREBBP//MYOD1//CITED2//DMRT1//ZHX1//JUND//STAT5B//EGR4//NFYB//FOSL1//NR3C2//AHR//ST18//STAT2//SMAD2//TEF//RGD1303130//MYCN//ZFP367//ZC3H8//CBFB//RUNX1//HSF2//WNT5A//USF2//PKNOX1
GO:0003700	sequence-specific DNA binding transcription factor activity	Molecular function	43	839	639	16171	1.29701	0.048455	0.321251	1.31466	ETS1//ZFP110//ETV6//KLF11//PITX2//MSX1//POU4F2//CEBPB//PPARA//STK16//MEOX2//HIF1A//NR1H2//NR1H3//NR1H4//NR1D1//TGIF1//CREBBP//MYOD1//AHR//PKNOX1//USF2//RGD1303130//NR3C2//CITED2//DMRT1//ZHX1//JUND//STAT5B//EGR4//NFYB//FOSL1//ST18//STAT2//SMAD2//TEF//MYCN//ZFP367//ZC3H8//CBFB//RUNX1//HSF2//WNT5A
GO:0032561	guanyl ribonucleotide binding	Molecular function	22	381	639	16171	1.46128	0.0490734	0.323251	1.30915	RAB38//GNL3//RIT2//RAP1A//RAB21//RND2//RHOBTB2//RAB18//SRPR//RHEBL1//RAB34//PCK1//REM1//TGM2//ARF1//RHOB//SEPT7//ARL2//RHOQ//PDE5A//PDE10A//CNGB1
