# Supplementary material for: Regulatory roles of differentially expressed MicroRNAs in metabolic processes in negative Lens-induced myopia Guinea pigs
Source: BMC Genomics. 2020 Jan 6;21:13. doi: 10.1186/s12864-020-6447-x (PMC6945544; doi:10.1186/s12864-020-6447-x)
Supplement: Supplementary file 4 — Additional file 4: Table S3. Result of GO bioinformatics analysis for biological process. [file 12864_2020_6447_MOESM4_ESM.xls]

## Sheet: BP
#Column "GO.ID" stands for the ID of gene ontology term
#Column "Term" stands for the name of gene ontology term
#Column "Ontology" stands for the ontology of GOID belongs to
#Column "Count" stands for the number of DE genes associated with the listed GOID
#Column "Pop.Hits" stands for the number of background population genes associated with the listed GOID
#Column "List.Total" stands for the total number of DE genes
#Column "Pop.Total" stands for the total number of background population genes
#Column "Fold.Enrichment" stands for the Fold Enrichment value of the GOID, it equals (Count/Pop.Hits)/(List.Total/Pop.Total)
#Column "Pvalue" stands for the significance testing value of the GOID
#Column "FDR" stands for the false discovery rate of the GOID, using Benjamini & Hochberg (1995) method
#Column "Enrichment.Score" stands for the Enrichment Score value of the GOID, it equals (-log10(Pvalue))
#Column "GENES" stands for the DE genes associated with the GOID
GO.ID	Term	Ontology	Count	Pop.Hits	List.Total	Pop.Total	Fold.Enrichment	Pvalue	FDR	Enrichment.Score	GENES
GO:0051179	localization	Biological process	281	4628	679	16818	1.5039	1.32837e-15	7.15196e-12	14.8767	OPTN//ABRA//SPRY2//WNT5A//GBX2//HIF1A//KITLG//GJA1//NTRK2//GPM6A//NDN//DYX1C1//PITX2//ADCYAP1//EDN1//MOAP1//PER1//SCN1B//CALCA//ARF1//NTF3//ORAI3//UGT8//LBP//ITGB2//CCL11//ADORA3//YWHAZ//CXCR3//ICAM1//IL10//MMP7//COMT//SLC38A2//SLC7A13//TWF1//BNIP1//RAB38//GDI2//AP1B1//GRIN2A//SLC9A2//BBS7//PLCB4//TMED2//GPD1//IGF2BP1//NUP107//PHAX//YWHAQ//SRPR//PITPNB//HNRNPU//RBP2//LAPTM4A//SLC25A22//FAM26E//LR…
GO:0051234	establishment of localization	Biological process	232	3734	679	16818	1.53893	2.06823e-13	5.56767e-10	12.6844	OPTN//ABRA//SPRY2//ADCYAP1//EDN1//MOAP1//PER1//SCN1B//CALCA//ARF1//NTF3//ORAI3//ADORA3//YWHAZ//IL10//WNT5A//MMP7//COMT//SLC38A2//SLC7A13//BNIP1//RAB38//GDI2//AP1B1//PLCB4//TMED2//GPD1//NUP107//PHAX//YWHAQ//SRPR//PITPNB//HNRNPU//RBP2//LAPTM4A//SLC25A22//FAM26E//LRRC8E//CLCN3//CHRNA2//GRIN2A//SLC22A2//CNGB1//KCNJ12//KCNA4//SLC12A8//VPS4B//SLC24A2//SLC10A1//SLC9A2//SCNN1A//SLC38A3//SCN5A//SLC10A2//S…
GO:0048522	positive regulation of cellular process	Biological process	226	3627	679	16818	1.54335	3.85358e-13	5.84247e-10	12.4141	GADD45A//MAP3K8//RAF1//LPAR1//SOD1//TGFA//TGFB3//WNT5A//NTF3//USF2//IL2//RARRES2//CDON//ANXA2//HSPA2//F3//CCL24//CCL11//VEGFC//EMP2//HIF1A//MYCN//ADORA3//ICAM1//KITLG//IL10//EREG//NRG1//CALCA//GHRHR//COPS8//IL24//IL11//ADCYAP1//EDN1//ETS1//IGF1//OPTN//PLA2G4A//NTRK2//STAT5B//SLC25A5//IL6ST//TSHR//ID2//HCK//ID4//CLEC11A//ADORA2B//SPHK2//PRKRA//FGFBP1//ESM1//BAMBI//CXCR3//LAT//SH3BP4//IL23A//ACTR3/…
GO:0006810	transport	Biological process	226	3631	679	16818	1.54165	4.34061e-13	5.84247e-10	12.3624	OPTN//ABRA//ADCYAP1//EDN1//MOAP1//PER1//SCN1B//CALCA//ARF1//NTF3//ORAI3//ADORA3//YWHAZ//IL10//WNT5A//MMP7//COMT//SLC38A2//SLC7A13//BNIP1//RAB38//GDI2//AP1B1//PLCB4//TMED2//GPD1//NUP107//PHAX//YWHAQ//SRPR//FAM26E//LRRC8E//CLCN3//CHRNA2//GRIN2A//SLC22A2//CNGB1//KCNJ12//KCNA4//SLC12A8//VPS4B//SLC24A2//SLC10A1//SLC9A2//SCNN1A//SLC38A3//SCN5A//SLC10A2//SLC23A1//TRPV5//CACNB2//CACNA1C//CACNB3//CCR1//VD…
GO:0048518	positive regulation of biological process	Biological process	245	4085	679	16818	1.48552	1.55585e-12	1.67534e-09	11.808	GADD45A//MAP3K8//RAF1//LPAR1//SOD1//TGFA//TGFB3//WNT5A//NTF3//USF2//EREG//FCNB//CD69//IL23A//IL2//RARRES2//CDON//ANXA2//HSPA2//F3//CCL24//CCL11//VEGFC//EMP2//MC4R//HIF1A//MYCN//PTAFR//IL13RA1//PDE5A//ADORA3//ICAM1//HSPD1//KITLG//ADORA2B//IL10//EDN1//GJA1//CFH//C4B//NRG1//CALCA//GHRHR//COPS8//IL24//IL11//ADCYAP1//ETS1//IGF1//OPTN//PLA2G4A//NTRK2//STAT5B//SLC25A5//IL6ST//TSHR//ID2//HCK//ID4//CLEC11…
GO:0032502	developmental process	Biological process	283	5007	679	16818	1.39995	1.12649e-11	1.01084e-08	10.9483	NRG1//DMRT1//AHR//TBCCD1//MSX1//EDN1//HEXB//IMPAD1//RUNX1//SERP1//COL1A2//SULF1//MYCN//VEGFC//TGFA//FN1//MEOX2//PKNOX1//EMCN//HIF1A//ADM2//ANXA2//RHOB//ESM1//CXCR3//ADCYAP1//SOD1//ICAM1//KITLG//PLA2G4A//GPR149//EREG//STAT5B//CITED2//SPHK2//GBX2//PITX2//NTRK2//H3F3B//HNRNPU//GJA1//ALPL//IFT80//RRBP1//CBFB//CLTC//GDF10//GABBR1//RAB18//BBS7//ID2//BDNF//SDC4//SDC1//ARG2//SMAD2//PITPNB//FOSL1//TGFB3//…
GO:0065008	regulation of biological quality	Biological process	181	2813	679	16818	1.59373	1.83822e-11	1.41386e-08	10.7356	PARP3//ALDH9A1//GRIN2A//KCNC2//AHR//MOAP1//SOD1//CNGB1//HIF1A//CALCA//PDE5A//MYH7//SCN5A//POPDC2//LAT//ADORA3//YWHAZ//EDN1//COMT//GJA1//TWF1//HPS1//F3//TFPI//ERO1L//GCLC//LOC305806//TPO//DUOX2//ANXA7//CACNA1C//RGN//APOE//HEXB//S100VP//CCR1//SLC24A2//SLC31A2//ARF1//HEPH//IREB2//NR3C2//SGK1//SLC9A2//IL2//ADCYAP1//CXCR3//SYT1//ANXA2//STAT5B//GHRHR//USF2//NRG1//SCNN1A//TAC4//COL1A2//ICAM1//FN1//HCK//…
GO:0044765	single-organism transport	Biological process	192	3059	679	16818	1.55463	3.13533e-11	2.11007e-08	10.5037	OPTN//ABRA//ADCYAP1//EDN1//MOAP1//PER1//SCN1B//CALCA//ARF1//NTF3//ORAI3//ADORA3//YWHAZ//IL10//WNT5A//MMP7//COMT//SLC38A2//SLC7A13//PLCB4//GPD1//PHAX//YWHAQ//SRPR//FAM26E//LRRC8E//CLCN3//CHRNA2//GRIN2A//SLC22A2//CNGB1//KCNJ12//KCNA4//SLC12A8//VPS4B//SLC24A2//SLC10A1//SLC9A2//SCNN1A//SLC38A3//SCN5A//SLC10A2//SLC23A1//TRPV5//CACNB2//CACNA1C//CACNB3//CCR1//VDAC3//CLCC1//TCN2//HEPH//IREB2//AQP5//AQP11…
GO:0044767	single-organism developmental process	Biological process	279	4987	679	16818	1.3857	6.17679e-11	3.69509e-08	10.2092	NRG1//DMRT1//AHR//TBCCD1//MSX1//EDN1//HEXB//IMPAD1//RUNX1//SERP1//COL1A2//SULF1//MYCN//VEGFC//TGFA//FN1//MEOX2//PKNOX1//EMCN//HIF1A//ADM2//ANXA2//RHOB//ESM1//CXCR3//ADCYAP1//SOD1//ICAM1//KITLG//PLA2G4A//GPR149//EREG//STAT5B//CITED2//SPHK2//GBX2//PITX2//NTRK2//H3F3B//HNRNPU//GJA1//ALPL//IFT80//RRBP1//CBFB//CLTC//GDF10//GABBR1//RAB18//BBS7//ID2//BDNF//SDC4//SDC1//ARG2//SMAD2//PITPNB//FOSL1//TGFB3//…
GO:0006954	inflammatory response	Biological process	50	465	679	16818	2.66331	2.66292e-10	1.43372e-07	9.57464	LBP//HIF1A//RT1-DB1//ICAM1//ITGB2//F3//BDNF//GJA1//CCL11//ADORA3//YWHAZ//PDE5A//PSMA1//ADCYAP1//IL10//ADORA2B//STAT5B//FN1//CFH//PLA2G4A//IL2//APOE//SERPINC1//METRNL//IL22RA2//NT5E//NR1H3//ZFP36//CCL24//TGM2//HSPD1//WNT5A//PER1//OLR1//IL23A//CALCA//NTRK2//SDC1//MS4A2//HCK//CCL20//CHST1//RARRES2//NFKBIZ//C4B//CCR1//PTAFR//TSPAN2//LAT//CXCR3
GO:0071702	organic substance transport	Biological process	129	1877	679	16818	1.70228	6.10395e-10	2.98761e-07	9.21439	OPTN//ABRA//ADCYAP1//EDN1//ADORA3//YWHAZ//IL10//WNT5A//MMP7//SLC38A2//SLC7A13//NUP107//PHAX//YWHAQ//SRPR//SLC25A1//PRKCD//SLC25A22//SLC38A3//APOA5//APOE//GM2A//LBP//LRP10//GULP1//AP2B1//MAL//AP1B1//ARCN1//SNX7//CLTC//ARFIP1//RHOB//TMED2//CLTA//TOB1//TGFB3//GOLPH3//ADORA2B//NR1H2//NR1H3//ABCG5//ARG2//BDNF//NTRK2//GABBR1//SNAP29//BNIP1//GPM6B//UNC50//EXOC8//NUPL1//IGF2R//RAB38//MTM1//RAP1A//GDI2//S…
GO:0048856	anatomical structure development	Biological process	256	4578	679	16818	1.38506	8.15183e-10	3.65745e-07	9.08874	NRG1//DMRT1//AHR//TBCCD1//MSX1//EDN1//HEXB//IMPAD1//RUNX1//SERP1//COL1A2//SULF1//MYCN//VEGFC//TGFA//FN1//MEOX2//PKNOX1//EMCN//HIF1A//ADM2//ANXA2//RHOB//ESM1//CXCR3//ADCYAP1//SOD1//ICAM1//KITLG//PLA2G4A//GPR149//EREG//STAT5B//CITED2//SPHK2//GBX2//PITX2//NTRK2//RAB18//BBS7//ID2//BDNF//SDC4//SDC1//ARG2//SMAD2//PITPNB//GJA1//FOSL1//TGFB3//NMT1//DDX5//EIF2S2//RARRES2//XRCC4//EPN2//TMED2//UGDH//DLG3//W…
GO:0032879	regulation of localization	Biological process	125	1877	679	16818	1.64949	8.25154e-09	3.3768e-06	8.08346	PER1//SCN1B//ARF1//NTF3//CXCR3//ADORA3//ICAM1//IL10//WNT5A//EDN1//COMT//ADCYAP1//PLCB4//TAC4//CALCA//ETS1//EVL//PPM1F//HIF1A//PFN1//ADORA2B//RARRES2//SCN5A//SGK1//APOE//NR1H2//NR1H3//CLIC2//PLA2G10//PPARA//ABCG5//ARG2//GABBR1//P2RY6//IGF1//IL6ST//F3//RPS6KB1//PRKCD//RHOQ//GHRHR//SYT1//EPN2//WDR44//ABI3//TBCCD1//PITX2//FN1//WNT5B//CCL24//CCL11//FAM110C//CITED2//IL24//SULF1//DPEP1//PLA2G4A//ANXA2//…
GO:0044699	single-organism process	Biological process	590	13214	679	16818	1.10592	8.78068e-09	3.3768e-06	8.05647	OPTN//SNAP29//ARG2//ABRA//SLC25A5//CCNL1//CCNA1//EIF4E//PAICS//ID4//RPS6KB1//KLF11//GADD45A//SPRY2//KCNH3//NRG1//MAP3K8//POU4F2//RAF1//TGFA//MAPK6//LPAR1//SOD1//TGFB3//WNT5A//NTF3//DUSP6//CDC42BPA//WEE1//DYNC1LI2//USF2//PARP3//UBE2V2//WRNIP1//DMRT1//AHR//TBCCD1//MSX1//EDN1//HEXB//IMPAD1//RUNX1//SERP1//COL1A2//SULF1//MYCN//NPPC//GPM6B//FN1//BMP3//IGSF10//CBFB//ALDH9A1//RARRES2//VEGFC//MEOX2//PKNOX…
GO:0048731	system development	Biological process	222	3936	679	16818	1.39702	1.15114e-08	4.13183e-06	7.93887	EDN1//HEXB//IMPAD1//RUNX1//SERP1//COL1A2//SULF1//MYCN//VEGFC//TGFA//FN1//MEOX2//PKNOX1//EMCN//HIF1A//ADM2//ANXA2//RHOB//ESM1//CXCR3//ADCYAP1//SOD1//ICAM1//AHR//KITLG//PLA2G4A//GPR149//EREG//STAT5B//CITED2//SPHK2//GBX2//PITX2//NTRK2//RAB18//BBS7//ID2//BDNF//SDC4//SDC1//ARG2//SMAD2//GJA1//GPM6A//NDN//DYX1C1//AQP11//ALDH9A1//WNT5A//MSX1//TGIF1//PFN1//TMED2//TXK//IGF2R//CAST//HMGCS1//CEBPB//CALCA//AL…
GO:0007275	multicellular organismal development	Biological process	238	4320	679	16818	1.36458	2.07613e-08	6.98617e-06	7.68275	EDN1//HEXB//IMPAD1//RUNX1//SERP1//COL1A2//SULF1//MYCN//VEGFC//TGFA//FN1//MEOX2//PKNOX1//EMCN//HIF1A//ADM2//ANXA2//RHOB//ESM1//CXCR3//ADCYAP1//SOD1//ICAM1//AHR//KITLG//PLA2G4A//GPR149//EREG//STAT5B//CITED2//SPHK2//GBX2//PITX2//NTRK2//RAB18//BBS7//ID2//BDNF//SDC4//SDC1//ARG2//SMAD2//PITPNB//GJA1//FOSL1//TGFB3//NMT1//DDX5//EIF2S2//RARRES2//XRCC4//EPN2//TMED2//MSX1//UGDH//WNT5A//GPM6A//NDN//DYX1C1//A…
GO:0031325	positive regulation of cellular metabolic process	Biological process	136	2152	679	16818	1.56531	4.10758e-08	1.25327e-05	7.38641	GADD45A//MAP3K8//RAF1//LPAR1//SOD1//TGFA//TGFB3//WNT5A//NTF3//USF2//IL2//RARRES2//CDON//ANXA2//HSPA2//EREG//NRG1//CALCA//GHRHR//COPS8//SH3BP4//IL23A//ADCYAP1//NR1H2//NR1H3//EDN1//HIF1A//APOE//APOA5//PPARA//UPF3A//SERP1//CIRBP//RPS6KB1//CITED2//NCOA6//LHX5//CEBPB//ETS1//IGF1//PPM1A//NR1D1//IL10//NFYB//ID2//AHR//ABRA//DDX5//USP16//TFB2M//SMAD2//MYCN//MED4//MYOD1//SMARCA2//RUNX1//CREBBP//PITX2//NRBF…
GO:0006811	ion transport	Biological process	95	1342	679	16818	1.75338	4.19e-08	1.25327e-05	7.37779	ADCYAP1//EDN1//PER1//SCN1B//ORAI3//ADORA3//YWHAZ//SLC38A2//SLC7A13//PLCB4//CHRNA2//GRIN2A//SLC22A2//CNGB1//KCNJ12//KCNA4//SLC12A8//VPS4B//SLC24A2//SLC10A1//SLC9A2//SCNN1A//SLC38A3//SCN5A//SLC10A2//SLC23A1//TRPV5//CACNB2//CACNA1C//CACNB3//CCR1//VDAC3//CLCC1//CLCN3//TCN2//HEPH//IREB2//SLC25A1//PRKCD//SLC25A22//KCNE2//CALCA//SGK1//CLIC2//ARG2//BDNF//NTRK2//GABBR1//CNNM2//SLCO1A5//SLC7A5//SERINC1//GJ…
GO:0009611	response to wounding	Biological process	57	662	679	16818	2.13266	5.60773e-08	1.57532e-05	7.25121	HIF1A//PDE5A//RT1-DB1//PSMA1//ADCYAP1//IL10//ADORA2B//HPS1//F3//TFPI//APOE//IGF1//MYOD1//CFH//PLA2G4A//NRG1//IL24//OPTN//TGFA//SDC1//FN1//TGFB3//PPARA//WNT5B//CORO1B//CCL20//FGFR1OP2//WNT5A//TM4SF4//PTPN12//APOA5//IGSF10//ANXA2//GJA1//SOD1//ARG2//IL2//SERPINC1//METRNL//IL22RA2//NT5E//NR1H3//ZFP36//STAT5B//ADORA3//CCL24//TGM2//HSPD1//ETS1//LBP//TNFRSF12A//STXBP3//PRKCD//PER1//GRIN2A//CTSB//RPS6KB1
GO:0008283	cell proliferation	Biological process	108	1603	679	16818	1.66876	5.85186e-08	1.57532e-05	7.23271	CALCA//SULF1//GJA1//APOE//CXCR3//F3//CCL24//CCL11//WNT5A//VEGFC//HIF1A//MYCN//DMRT1//EIF2S2//NPPC//ID4//BDNF//IL24//IL11//ADCYAP1//EDN1//ETS1//IGF1//OPTN//PLA2G4A//TGFA//NTRK2//STAT5B//SLC25A5//IL6ST//GHRHR//TSHR//ID2//HCK//CLEC11A//ADORA2B//SPHK2//PRKRA//EREG//KITLG//FGFBP1//ESM1//NTF3//BAMBI//TOB1//RAF1//CTH//FOSL1//TGFB3//SMAD2//BTG1//SPRY2//IFIT3//KLF11//TGIF1//SMARCA2//SMARCB1//COPS8//BTG3//…
GO:0010033	response to organic substance	Biological process	146	2373	679	16818	1.52391	6.21323e-08	1.59295e-05	7.20668	IRAK2//GRIN2A//SOD1//ICAM1//HSPD1//IL10//FAF2//CITED2//TGFB3//SMAD2//HPGD//BAMBI//COL1A2//NR1H3//RHOQ//FRS3//H3F3B//APOA5//BDNF//PLA2G4A//GCLC//ARG2//HMGCS1//PITX2//ADNP//ACTR3//FADS1//PRKCD//GJA1//LDHA//PFKFB2//PKLR//PFKL//HIF1A//NR1H4//CTSB//RPS6KB1//MGST1//PSMB2//DUSP6//ANXA7//COMT//IGF1//JUND//FOSL1//SCN5A//AHR//WNT5A//STAT5B//IL6ST//IL21R//IL22RA2//EREG//DUOX2//CEBPB//SH3BP4//PRKRA//PPM1A//H…
GO:0043436	oxoacid metabolic process	Biological process	68	862	679	16818	1.95392	8.60553e-08	2.07249e-05	7.06522	EDN1//ACSL4//UGDH//LDHA//LDHB//PFKFB2//HIF1A//LDHC//PKLR//PFKL//STAT5B//MDH1//NIT2//PCK1//MGST1//SOD1//CTH//GCLC//GSTT2//GSTK1//ARG2//GGH//DMGDH//PSPH//PSAT1//HAAO//HIBADH//TPO//DUOX2//OAT//UCP3//PPARA//FABP3//SCD1//OLAH//EHHADH//ACOX3//FADS1//SERINC1//HPGD//CYP7A1//SLC10A2//NR1H4//MTRR//ALDH9A1//XYLT2//HAO2//ELOVL6//PLA2G4A//RNPEP//ERO1L//RGN//SULF1//IMPAD1//CYP26A1//CYP26B1//CHST1//APOA5//NR1H2…
GO:0008219	cell death	Biological process	107	1597	679	16818	1.65952	9.05749e-08	2.07249e-05	7.04299	MOAP1//IL2//NOC2L//IL10//BNIP1//PRKCD//STK17B//GZMB//GJA1//CTSC//AHR//SMNDC1//ARG2//SGK1//SP110//ZFP110//SNX7//GULP1//INPP5D//RASSF5//BCL2L2//RPS6KB1//DNASE1L3//SOD1//F3//DIABLO//HSPD1//RHOB//CITED2//IL24//BDNF//IGF1//RAF1//TGFA//CTH//STAT5B//EGR4//GCLC//PTGFR//FN1//HCK//PTMA//PAK2//HIF1A//MTHFS//SPRY2//IFIT3//TMBIM4//KITLG//WNT5A//NUP62//MSX1//DPEP1//NDUFS1//ADCYAP1//NRG1//YWHAZ//DUSP6//LPAR1//G…
GO:0009893	positive regulation of metabolic process	Biological process	142	2305	679	16818	1.52589	9.23846e-08	2.07249e-05	7.0344	GADD45A//MAP3K8//RAF1//LPAR1//SOD1//TGFA//TGFB3//WNT5A//NTF3//USF2//IL2//RARRES2//CDON//ANXA2//HSPA2//MC4R//EREG//NRG1//CALCA//GHRHR//COPS8//SH3BP4//IL23A//ADCYAP1//CITED2//GJA1//NTRK2//ID2//PPM1F//SMAD2//HIF1A//SPRY2//CYP26B1//ADM2//NR1H2//TMED2//NR1H3//EDN1//APOE//ADORA2B//APOA5//PPARA//UPF3A//SERP1//CIRBP//RPS6KB1//NT5E//NCOA6//LHX5//CEBPB//ETS1//IGF1//PPM1A//NR1D1//IL10//NFYB//AHR//ABRA//DDX5…
GO:0016265	death	Biological process	107	1602	679	16818	1.65434	1.06146e-07	2.28597e-05	6.9741	MOAP1//IL2//NOC2L//IL10//BNIP1//PRKCD//STK17B//GZMB//GJA1//CTSC//AHR//SMNDC1//ARG2//SGK1//SP110//ZFP110//SNX7//GULP1//INPP5D//RASSF5//BCL2L2//RPS6KB1//DNASE1L3//SOD1//F3//DIABLO//HSPD1//RHOB//CITED2//IL24//BDNF//IGF1//RAF1//TGFA//CTH//STAT5B//EGR4//GCLC//PTGFR//FN1//HCK//PTMA//PAK2//HIF1A//MTHFS//SPRY2//IFIT3//TMBIM4//KITLG//WNT5A//NUP62//MSX1//DPEP1//OLR1//NDUFS1//ADCYAP1//NRG1//YWHAZ//DUSP6//LP…
GO:0006950	response to stress	Biological process	161	2721	679	16818	1.46555	1.43425e-07	2.88968e-05	6.84337	SNAP29//SOD1//MYH7//ALDH3A2//UCP3//UBE2V2//WRNIP1//ADCYAP1//BDNF//VDAC3//CITED2//NPPC//PRKCD//PDE5A//EDN1//ETS1//LDHA//PKLR//RAF1//STAT5B//ICAM1//TGFB3//PPARA//ARG2//HIF1A//PDLIM1//ACTN4//HSPD1//FCNB//CD69//PTAFR//IL23A//LBP//RT1-DB1//ITGB2//F3//GJA1//CCL11//ADORA3//YWHAZ//MMP7//PSMA1//IL10//ADORA2B//FN1//FAF2//HPS1//TFPI//KCTD13//NONO//CDK9//LIG3//PARP3//XRCC4//NHEJ1//OLR1//CALCA//NTRK2//SDC1//M…
GO:0010941	regulation of cell death	Biological process	91	1303	679	16818	1.72982	1.55947e-07	2.88968e-05	6.80702	IL2//NOC2L//IL10//F3//DIABLO//HSPD1//CITED2//IL24//BDNF//IGF1//RAF1//SOD1//TGFA//CTH//STAT5B//EGR4//GCLC//PTGFR//FN1//HCK//PTMA//PAK2//SGK1//HIF1A//MTHFS//SPRY2//IFIT3//TMBIM4//KITLG//BCL2L2//WNT5A//NUP62//MSX1//RPS6KB1//DPEP1//ADCYAP1//NRG1//DUSP6//LPAR1//GZMB//GRIN2A//MYCN//ETS1//IGF2R//MOAP1//ACTN4//PRKCD//EDN1//PDE5A//LDHA//PLA2G4A//GADD45A//FOSL1//TGFB3//RNPS1//IFIT2//SP110//TNFRSF12A//DCUN1…
GO:0042127	regulation of cell proliferation	Biological process	90	1284	679	16818	1.73613	1.56561e-07	2.88968e-05	6.80532	SULF1//GJA1//APOE//CXCR3//F3//CCL24//CCL11//WNT5A//VEGFC//HIF1A//MYCN//BDNF//IL24//IL11//ADCYAP1//EDN1//ETS1//IGF1//OPTN//PLA2G4A//TGFA//NTRK2//STAT5B//SLC25A5//IL6ST//GHRHR//TSHR//ID2//HCK//ID4//CLEC11A//ADORA2B//SPHK2//PRKRA//EREG//KITLG//FGFBP1//ESM1//NTF3//BAMBI//NPPC//TOB1//RAF1//CTH//FOSL1//TGFB3//SMAD2//BTG1//SPRY2//IFIT3//KLF11//TGIF1//SMARCA2//SMARCB1//COPS8//BTG3//INPP5D//RASSF5//SH3BP4…
GO:0048519	negative regulation of biological process	Biological process	202	3614	679	16818	1.38442	1.59297e-07	2.88968e-05	6.79779	CITED2//DMRT1//HMGN2//ZHX1//POU4F2//EDN1//ATXN1//NR1D1//ID2//AHR//PPARA//COPS2//ST18//PER1//DDX5//ID4//ETV6//NOC2L//KLF11//TGIF1//CREBBP//PITX2//NR1H2//NR1H3//NR1H4//ZFP36//ZBTB10//MSX1//DUSP6//IL10//OPTN//IL2//ZBED3//SULF1//GJA1//APOE//CXCR3//CALCA//RT1-DB1//PSMA1//ADCYAP1//COMT//TWF1//PLCB4//GADD45A//PPM1F//LPXN//GABBR1//BDNF//TGFB3//IL24//IGF1//RAF1//SOD1//TGFA//CTH//STAT5B//EGR4//GCLC//PTGFR/…
GO:0080090	regulation of primary metabolic process	Biological process	246	4602	679	16818	1.32402	1.61015e-07	2.88968e-05	6.79313	CCNL1//CCNA1//KLF11//CITED2//DMRT1//HMGN2//ZHX1//POU4F2//EDN1//ATXN1//NR1D1//ID2//AHR//PPARA//COPS2//ST18//PER1//DDX5//ID4//ETV6//NOC2L//TGIF1//CREBBP//PITX2//NR1H2//NR1H3//NR1H4//ZFP36//ZBTB10//MSX1//GADD45A//MAP3K8//RAF1//LPAR1//SOD1//TGFA//TGFB3//WNT5A//NTF3//DUSP6//RNPS1//MYOD1//USF2//IGF1//IL2//ZBED3//RARRES2//CDON//ANXA2//HSPA2//EREG//HIF1A//CDK9//GBX2//CSDE1//CEBPB//JUND//STAT5B//NFYB//TMP…
GO:0019222	regulation of metabolic process	Biological process	274	5253	679	16818	1.29196	1.8224e-07	3.05842e-05	6.73936	CCNL1//CCNA1//KLF11//CITED2//DMRT1//HMGN2//ZHX1//POU4F2//EDN1//ATXN1//NR1D1//ID2//AHR//PPARA//COPS2//ST18//PER1//DDX5//ID4//ETV6//NOC2L//TGIF1//CREBBP//PITX2//NR1H2//NR1H3//NR1H4//ZFP36//ZBTB10//MSX1//GADD45A//MAP3K8//RAF1//LPAR1//SOD1//TGFA//TGFB3//WNT5A//NTF3//DUSP6//RNPS1//MYOD1//USF2//OPTN//IGF1//IL2//ZBED3//RARRES2//CDON//ANXA2//HSPA2//MC4R//ARF1//EREG//HIF1A//CDK9//MTRR//GBX2//CSDE1//CEBPB/…
GO:0048869	cellular developmental process	Biological process	191	3379	679	16818	1.40007	1.84204e-07	3.05842e-05	6.7347	NRG1//DMRT1//AHR//TBCCD1//MSX1//GPR149//EREG//CITED2//NTRK2//PITX2//H3F3B//HNRNPU//GJA1//ALPL//IFT80//RRBP1//CBFB//CLTC//GDF10//GABBR1//CDON//CYP26B1//GBX2//HIF1A//KITLG//GPM6A//NDN//DYX1C1//STAT5B//ID2//WNT5A//TXK//VEGFC//WNT5B//ARID5A//SULF1//IMPAD1//JUND//PTPRZ1//SIPA1L3//RUNX1//XRCC4//IFT74//NPPC//RPS6KB1//RNF38//CAPZA3//BTG1//HSPA2//NTF3//ID4//BDNF//POU4F2//LPPR4//FLOT1//PGRMC1//PLA2G10//SCN…
GO:0006082	organic acid metabolic process	Biological process	68	880	679	16818	1.91395	1.87459e-07	3.05842e-05	6.72709	EDN1//ACSL4//UGDH//LDHA//LDHB//PFKFB2//HIF1A//LDHC//PKLR//PFKL//STAT5B//MDH1//NIT2//PCK1//MGST1//SOD1//CTH//GCLC//GSTT2//GSTK1//ARG2//GGH//DMGDH//PSPH//PSAT1//HAAO//HIBADH//TPO//DUOX2//OAT//UCP3//PPARA//FABP3//SCD1//OLAH//EHHADH//ACOX3//FADS1//SERINC1//HPGD//CYP7A1//SLC10A2//NR1H4//MTRR//ALDH9A1//XYLT2//HAO2//ELOVL6//PLA2G4A//RNPEP//ERO1L//RGN//SULF1//IMPAD1//CYP26A1//CYP26B1//CHST1//APOA5//NR1H2…
GO:0051173	positive regulation of nitrogen compound metabolic process	Biological process	95	1387	679	16818	1.69649	1.97905e-07	3.13389e-05	6.70354	USF2//CALCA//GHRHR//ADCYAP1//CITED2//NCOA6//LHX5//CEBPB//ETS1//IGF1//PPM1A//NR1D1//IL10//NFYB//ID2//AHR//TGFB3//PPARA//ABRA//DDX5//USP16//TFB2M//SMAD2//HIF1A//MYCN//MED4//MYOD1//SMARCA2//RUNX1//CREBBP//PITX2//NRBF2//NR1H3//WNT5A//NUP62//BAMBI//ZFP423//CXCR3//MC4R//ADORA2B//NPPC//APOE//ADNP//SMARCB1//ICAM1//ITGB2//UBE2V2//CACYBP//KCTD13//EREG//KITLG//DMRT1//IL2//PSMC3IP//IL23A//IL11//POU4F2//EDN1/…
GO:0051049	regulation of transport	Biological process	95	1388	679	16818	1.69527	2.04589e-07	3.14717e-05	6.68912	PER1//SCN1B//ARF1//NTF3//IL10//WNT5A//EDN1//COMT//ADCYAP1//PLCB4//TAC4//CALCA//ADORA2B//SCN5A//SGK1//APOE//NR1H2//NR1H3//CLIC2//ABCG5//ARG2//GABBR1//ADORA3//PRKCD//IGF1//RHOQ//GHRHR//SYT1//EPN2//PLA2G4A//ANXA2//GJA1//PFKFB2//SERP1//ACSL4//PLA2G10//REEP6//LCP1//CACNB2//KCNJ12//CACNA1C//GRIN2A//KCNC2//CACNB3//KCNA2//KCNA4//KCNH3//KCNJ14//KCNJ16//KCNK10//KCNS3//CLCN3//CRBN//BAMBI//RT1-DB1//HIF1A//PP…
GO:0060255	regulation of macromolecule metabolic process	Biological process	235	4366	679	16818	1.33318	2.11447e-07	3.16231e-05	6.6748	CCNL1//CCNA1//KLF11//CITED2//DMRT1//HMGN2//ZHX1//POU4F2//EDN1//ATXN1//NR1D1//ID2//AHR//PPARA//COPS2//ST18//PER1//DDX5//ID4//ETV6//NOC2L//TGIF1//CREBBP//PITX2//NR1H2//NR1H3//NR1H4//ZFP36//ZBTB10//MSX1//GADD45A//MAP3K8//RAF1//LPAR1//SOD1//TGFA//TGFB3//WNT5A//NTF3//DUSP6//RNPS1//MYOD1//USF2//OPTN//IGF1//IL2//ZBED3//RARRES2//CDON//ANXA2//HSPA2//ARF1//EREG//HIF1A//CDK9//MTRR//GBX2//CSDE1//CEBPB//JUND/…
GO:0019752	carboxylic acid metabolic process	Biological process	64	814	679	16818	1.94742	2.38779e-07	3.47456e-05	6.622	EDN1//ACSL4//UGDH//LDHA//LDHB//PFKFB2//HIF1A//LDHC//PKLR//PFKL//STAT5B//MDH1//NIT2//PCK1//MGST1//SOD1//CTH//GCLC//GSTT2//GSTK1//ARG2//GGH//DMGDH//PSPH//PSAT1//HAAO//HIBADH//TPO//DUOX2//OAT//UCP3//PPARA//FABP3//SCD1//OLAH//EHHADH//ACOX3//FADS1//SERINC1//HPGD//CYP7A1//SLC10A2//NR1H4//MTRR//ALDH9A1//HAO2//ELOVL6//PLA2G4A//RNPEP//ERO1L//RGN//CYP26A1//CYP26B1//APOA5//NR1H2//NR1H3//IGF1//ENTPD5//GPD1//…
GO:0010604	positive regulation of macromolecule metabolic process	Biological process	128	2054	679	16818	1.54353	2.52679e-07	3.58006e-05	6.59743	GADD45A//MAP3K8//RAF1//LPAR1//SOD1//TGFA//TGFB3//WNT5A//NTF3//USF2//IL2//RARRES2//CDON//ANXA2//HSPA2//EREG//NRG1//COPS8//IL23A//CITED2//ADCYAP1//GJA1//NTRK2//ID2//PPM1F//SMAD2//HIF1A//SPRY2//CYP26B1//ADM2//NR1H2//TMED2//EDN1//NR1H3//UPF3A//SERP1//CIRBP//RPS6KB1//NCOA6//LHX5//CEBPB//ETS1//IGF1//PPM1A//NR1D1//IL10//NFYB//AHR//PPARA//ABRA//DDX5//USP16//TFB2M//MYCN//MED4//MYOD1//SMARCA2//RUNX1//CREBB…
GO:0006915	apoptotic process	Biological process	99	1476	679	16818	1.66132	2.83983e-07	3.90144e-05	6.54671	MOAP1//IL2//NOC2L//IL10//DNASE1L3//SOD1//F3//DIABLO//HSPD1//RHOB//CITED2//IL24//BDNF//IGF1//RAF1//TGFA//CTH//STAT5B//EGR4//GCLC//PTGFR//FN1//HCK//PTMA//PAK2//SGK1//HIF1A//MTHFS//SPRY2//IFIT3//TMBIM4//KITLG//BCL2L2//WNT5A//NUP62//MSX1//RPS6KB1//DPEP1//GZMB//NDUFS1//ADCYAP1//NRG1//ETS1//IGF2R//ACTN4//PRKCD//EDN1//DUSP6//LPAR1//PDE5A//GRIN2A//LDHA//PLA2G4A//GADD45A//FOSL1//TGFB3//RNPS1//IFIT2//SP110…
GO:0051130	positive regulation of cellular component organization	Biological process	59	730	679	16818	2.00186	2.89855e-07	3.90144e-05	6.53782	NTF3//ACTR3//TMED9//TGFB3//SMAD2//BAMBI//APOA5//ADCYAP1//NTRK2//UBE2V2//ENC1//RAP1A//SCN1B//TMEM30A//NEGR1//WNT5A//ADNP//ICAM1//CCL24//CCL11//PFN1//EVL//ARL2//CLIP1//SUMO1//PLA2G4A//SYT1//ANXA2//IDE//ARF1//CORO1B//ARID5A//FN1//APOE//TRPV2//TNFRSF12A//DMRT1//EDN1//IGF1//TGFA//EREG//AHR//ACTN4//RND2//SGK1//GPM6A//RHOQ//SDC4//PPM1F//BDNF//CBLN2//RER1//NR1H2//MOAP1//PSMC6//MSX1//MYOD1//HCK//C4B
GO:0012501	programmed cell death	Biological process	100	1504	679	16818	1.64686	3.69419e-07	4.84007e-05	6.43248	MOAP1//IL2//NOC2L//IL10//BNIP1//PRKCD//STK17B//GZMB//GJA1//CTSC//AHR//SMNDC1//ARG2//SGK1//SP110//ZFP110//SNX7//GULP1//INPP5D//RASSF5//BCL2L2//RPS6KB1//DNASE1L3//SOD1//F3//DIABLO//HSPD1//RHOB//CITED2//IL24//BDNF//IGF1//RAF1//TGFA//CTH//STAT5B//EGR4//GCLC//PTGFR//FN1//HCK//PTMA//PAK2//HIF1A//MTHFS//SPRY2//IFIT3//TMBIM4//KITLG//WNT5A//NUP62//MSX1//DPEP1//NDUFS1//ADCYAP1//NRG1//ETS1//IGF2R//ACTN4//ED…
GO:0044763	single-organism cellular process	Biological process	532	11772	679	16818	1.11935	3.80133e-07	4.84007e-05	6.42006	SNAP29//ARG2//SLC25A5//CCNL1//CCNA1//EIF4E//PAICS//ID4//RPS6KB1//KLF11//GADD45A//SPRY2//KCNH3//NRG1//MAP3K8//POU4F2//RAF1//TGFA//MAPK6//LPAR1//SOD1//TGFB3//WNT5A//NTF3//DUSP6//CDC42BPA//WEE1//DYNC1LI2//USF2//PARP3//UBE2V2//WRNIP1//DMRT1//AHR//TBCCD1//MSX1//ALDH9A1//EDN1//RARRES2//GPR149//EREG//ENTPD5//ESM1//HTRA1//CITED2//NTRK2//PITX2//GM2A//ST8SIA3//CLIP1//CAPN6//H3F3B//HNRNPU//GJA1//ALPL//IFT80…
GO:0031328	positive regulation of cellular biosynthetic process	Biological process	96	1427	679	16818	1.66629	3.86558e-07	4.84007e-05	6.41279	USF2//CALCA//GHRHR//ADCYAP1//NR1H2//NR1H3//PPARA//UPF3A//SERP1//CIRBP//RPS6KB1//CITED2//NCOA6//LHX5//CEBPB//ETS1//IGF1//PPM1A//NR1D1//IL10//NFYB//ID2//AHR//TGFB3//ABRA//DDX5//USP16//TFB2M//SMAD2//HIF1A//MYCN//MED4//MYOD1//SMARCA2//RUNX1//CREBBP//PITX2//NRBF2//WNT5A//NUP62//BAMBI//ZFP423//MC4R//ADORA2B//NPPC//APOE//ADNP//PLA2G4A//EREG//LBP//SMARCB1//STAT5B//ICAM1//ITGB2//APOA5//CACYBP//KCTD13//KIT…
GO:0070887	cellular response to chemical stimulus	Biological process	121	1929	679	16818	1.55367	4.14092e-07	5.06698e-05	6.3829	USF2//IRAK2//LBP//CALCA//CCL11//CITED2//TGFB3//SMAD2//HPGD//BAMBI//COL1A2//NR1H3//RHOQ//FRS3//DIABLO//RARRES2//CXCR3//WNT5A//DNAJA2//STAT5B//IL6ST//IL21R//IL22RA2//EREG//DUOX2//SOD1//CEBPB//GRIN2A//SH3BP4//PRKRA//PPM1A//HTRA1//ITGB2//CCR1//VEGFC//HIF1A//ERO1L//SERP1//PTAFR//PRKCD//PKLR//GHRHR//SGK1//UCP3//SLIT3//RPS6KB1//COMMD7//IFIT2//IFIT3//KCNE2//EDN1//PPM1F//CD69//DPEP1//CORO1B//IL13RA1//RT1-…
GO:0043067	regulation of programmed cell death	Biological process	85	1220	679	16818	1.72569	4.66501e-07	5.58142e-05	6.33115	IL2//NOC2L//IL10//F3//DIABLO//HSPD1//CITED2//IL24//BDNF//IGF1//RAF1//SOD1//TGFA//CTH//STAT5B//EGR4//GCLC//PTGFR//FN1//HCK//PTMA//PAK2//SGK1//HIF1A//MTHFS//SPRY2//IFIT3//TMBIM4//KITLG//BCL2L2//WNT5A//NUP62//MSX1//RPS6KB1//DPEP1//ADCYAP1//NRG1//ETS1//IGF2R//MOAP1//ACTN4//PRKCD//EDN1//DUSP6//LPAR1//PDE5A//GRIN2A//LDHA//PLA2G4A//GADD45A//FOSL1//TGFB3//RNPS1//IFIT2//SP110//TNFRSF12A//DCUN1D3//KLF11//I…
GO:0042981	regulation of apoptotic process	Biological process	84	1204	679	16818	1.72805	5.19181e-07	5.95928e-05	6.28468	IL2//NOC2L//IL10//F3//DIABLO//HSPD1//CITED2//IL24//BDNF//IGF1//RAF1//SOD1//TGFA//CTH//STAT5B//EGR4//GCLC//PTGFR//FN1//HCK//PTMA//PAK2//SGK1//HIF1A//MTHFS//SPRY2//IFIT3//TMBIM4//KITLG//BCL2L2//WNT5A//NUP62//MSX1//RPS6KB1//DPEP1//ADCYAP1//NRG1//PRKCD//EDN1//DUSP6//LPAR1//PDE5A//GRIN2A//LDHA//PLA2G4A//GADD45A//IGF2R//FOSL1//TGFB3//RNPS1//IFIT2//MOAP1//SP110//TNFRSF12A//DCUN1D3//KLF11//INPP5D//TGM2//…
GO:0009891	positive regulation of biosynthetic process	Biological process	97	1456	679	16818	1.65012	5.2022e-07	5.95928e-05	6.28381	USF2//CALCA//GHRHR//ADCYAP1//NR1H2//NR1H3//EDN1//HIF1A//ADORA2B//PPARA//UPF3A//SERP1//CIRBP//RPS6KB1//APOE//NT5E//CITED2//NCOA6//LHX5//CEBPB//ETS1//IGF1//PPM1A//NR1D1//IL10//NFYB//ID2//AHR//TGFB3//ABRA//DDX5//USP16//TFB2M//SMAD2//MYCN//MED4//MYOD1//SMARCA2//RUNX1//CREBBP//PITX2//NRBF2//WNT5A//NUP62//BAMBI//ZFP423//MC4R//NPPC//ADNP//PLA2G4A//EREG//LBP//SMARCB1//STAT5B//ICAM1//ITGB2//APOA5//CACYBP/…
GO:0033036	macromolecule localization	Biological process	118	1884	679	16818	1.55134	6.43865e-07	7.22202e-05	6.19121	OPTN//ABRA//MOAP1//UGT8//IL10//WNT5A//TWF1//GRIN2A//SLC9A2//BBS7//IGF2BP1//NUP107//PHAX//YWHAQ//YWHAZ//SRPR//APOA5//APOE//GM2A//LBP//LRP10//GULP1//AP2B1//MAL//AP1B1//ARCN1//SNX7//CLTC//ARFIP1//RHOB//TMED2//CLTA//TOB1//TGFB3//GOLPH3//NR1H2//NR1H3//PLA2G10//PPARA//ABCG5//SNAP29//BNIP1//GPM6B//UNC50//EXOC8//NUPL1//IGF2R//RAB38//MTM1//RAP1A//GDI2//SNX17//RAB21//TOMM70A//RAB18//RRBP1//RAB34//TMED9//AC…
GO:1901700	response to oxygen-containing compound	Biological process	98	1489	679	16818	1.63018	7.83149e-07	8.60505e-05	6.10616	SOD1//MYH7//ALDH3A2//UCP3//NR1H3//RHOQ//SLC14A2//GRIN2A//ADNP//ACTR3//FADS1//PRKCD//GJA1//LDHA//PFKFB2//PKLR//PFKL//ARG2//SMAD2//HIF1A//NR1H4//CTSB//RPS6KB1//EDN1//FN1//ICAM1//CEBPB//SH3BP4//COL1A2//LBP//IRAK2//PTAFR//ETS1//STAT5B//F3//AHR//WNT5A//PDE5A//MGST1//COMT//IGF1//JUND//PLA2G4A//IL10//ALPL//PTGFR//HSPD1//IGF2R//APOE//RUNX1//IREB2//FOSL1//TGFB3//STXBP3//GHRHR//GGH//MC4R//PPARA//PCK1//GCNT…
GO:0044238	primary metabolic process	Biological process	429	9124	679	16818	1.1646	9.55062e-07	0.000102841	6.01997	WRNIP1//KCTD13//PRIM2//RBMS1//CCNL1//CCNA1//KLF11//CITED2//DMRT1//HMGN2//ZHX1//POU4F2//EDN1//ATXN1//NR1D1//ID2//AHR//PPARA//COPS2//ST18//PER1//DDX5//ID4//ETV6//NOC2L//TGIF1//CREBBP//PITX2//NR1H2//NR1H3//NR1H4//ZFP36//ZBTB10//MSX1//PABPC1//RNPS1//GADD45A//MAP3K8//RAF1//LPAR1//SOD1//TGFA//TGFB3//WNT5A//NTF3//DUSP6//RNF167//CUL5//GEMIN6//COPS4//MYOD1//FKBP9//FKBP14//PPIB//PPIG//USF2//PARP3//UBE2V2//…
GO:0051128	regulation of cellular component organization	Biological process	104	1623	679	16818	1.58716	1.19798e-06	0.000126469	5.92155	ESM1//HTRA1//ARF1//NTF3//TWF1//ANXA7//ICAM1//FN1//HCK//CCL24//CFDP1//CCL11//HEXB//ERMN//TBCCD1//ITGA7//BAMBI//RHOQ//ACTR3//TMED9//ETS1//TGFB3//SMAD2//GOLPH3//APOA5//ADCYAP1//NTRK2//UBE2V2//ENC1//RAP1A//SCN1B//TMEM30A//NEGR1//WNT5A//ADNP//LPAR1//PPM1A//SEPT7//ZMYM4//CDC26//EPN2//NRG1//ACSL4//H3F3B//IGF1//SGK1//CTH//ST7L//DCUN1D3//SMARCA2//SH3BP4//MSX1//SLIT3//BDNF//PRKCD//PFN1//EVL//CDK9//ARL2//CL…
GO:0006952	defense response	Biological process	69	947	679	16818	1.80469	1.30961e-06	0.000135209	5.88286	ADCYAP1//BDNF//VDAC3//FCNB//CD69//PTAFR//IL23A//LBP//HIF1A//RT1-DB1//ICAM1//ITGB2//F3//GJA1//CCL11//ADORA3//YWHAZ//PDE5A//HSPD1//MMP7//PSMA1//IL10//ADORA2B//STAT5B//FN1//PRKCD//OLR1//CALCA//NTRK2//SDC1//MS4A2//HCK//CCL20//CHST1//RARRES2//NFKBIZ//C4B//CCR1//TSPAN2//LAT//CXCR3//SCD1//OPTN//CFH//PLA2G4A//TNIP2//FBXO9//SP110//TRIM26//POLR3D//EREG//PPM1B//HTRA1//IL2//APOE//SERPINC1//METRNL//IL22RA2//N…
GO:0051094	positive regulation of developmental process	Biological process	66	892	679	16818	1.83267	1.3347e-06	0.000135209	5.87462	VEGFC//HIF1A//KITLG//TGFB3//SMAD2//BAMBI//GPM6B//PLA2G4A//RUNX1//STAT5B//EDN1//IL23A//MYOD1//INPP5D//IL2//POU4F2//CEBPB//IGF1//ID2//WNT5B//RARRES2//BTG1//ETS1//CALCA//BDNF//TGIF1//CDON//ACTR3//NPPC//GJA1//JUND//IL6ST//ID4//GDF10//CCR1//NTF3//F3//CCL24//CCL11//ITGB2//ADM2//EREG//RHOB//WNT5A//CXCR3//FN1//APOE//TRPV2//TNFRSF12A//ADNP//RPS6KB1//RND2//XRCC4//NTRK2//SGK1//UBE2V2//CBLN2//NRG1//PDE5A//LP…
GO:0009605	response to external stimulus	Biological process	114	1830	679	16818	1.54297	1.35611e-06	0.000135209	5.8677	SNAP29//USF2//GRIN2A//IL23A//LBP//IL10//CALCA//CCL11//PDE5A//MMP7//RT1-DB1//PSMA1//ADCYAP1//ADORA2B//PRKCD//IFIT2//IFIT3//DUOX2//CCL24//CCL20//PTAFR//CITED2//ETS1//IGF1//JUND//FOSL1//F3//HIF1A//PSPH//CTSB//RPS6KB1//GBX2//POU4F2//BDNF//PGRMC1//PLA2G10//SCN1B//USP33//ARTN//ISPD//WNT5A//EVL//NTF3//SLIT3//ACSL4//ABCG5//LDHA//PKLR//IL6ST//UCP3//ARG2//SERPINC1//FADS1//PLCB4//CNGB1//SCD1//HCK//OPTN//TNR…
GO:0044237	cellular metabolic process	Biological process	416	8828	679	16818	1.16717	1.59321e-06	0.000152819	5.79773	SNAP29//ARG2//WRNIP1//KCTD13//PRIM2//RBMS1//CCNL1//CCNA1//KLF11//CITED2//DMRT1//HMGN2//ZHX1//POU4F2//EDN1//ATXN1//NR1D1//ID2//AHR//PPARA//COPS2//ST18//PER1//DDX5//ID4//ETV6//NOC2L//TGIF1//CREBBP//PITX2//NR1H2//NR1H3//NR1H4//ZFP36//ZBTB10//MSX1//NRG1//MAP3K8//RAF1//TGFA//MAPK6//PABPC1//RNPS1//GADD45A//LPAR1//SOD1//TGFB3//WNT5A//NTF3//DUSP6//RNF167//CUL5//GEMIN6//STAT5B//COPS4//MYOD1//FKBP9//FKBP14…
GO:0045935	positive regulation of nucleobase-containing compound metabolic process	Biological process	90	1355	679	16818	1.64516	1.61221e-06	0.000152819	5.79258	USF2//CALCA//GHRHR//ADCYAP1//CITED2//NCOA6//LHX5//CEBPB//ETS1//IGF1//PPM1A//NR1D1//IL10//NFYB//ID2//AHR//TGFB3//PPARA//ABRA//DDX5//USP16//TFB2M//SMAD2//HIF1A//MYCN//MED4//MYOD1//SMARCA2//RUNX1//CREBBP//PITX2//NRBF2//NR1H3//WNT5A//NUP62//BAMBI//ZFP423//CXCR3//MC4R//ADORA2B//NPPC//APOE//ADNP//SMARCB1//UBE2V2//CACYBP//KCTD13//EREG//KITLG//DMRT1//IL2//PSMC3IP//IL23A//IL11//POU4F2//EDN1//JUND//ATXN1//…
GO:0030154	cell differentiation	Biological process	177	3175	679	16818	1.38081	1.61789e-06	0.000152819	5.79105	GPR149//EREG//CITED2//NTRK2//PITX2//H3F3B//HNRNPU//GJA1//ALPL//IFT80//RRBP1//CBFB//CLTC//GDF10//GABBR1//CDON//CYP26B1//GBX2//HIF1A//KITLG//GPM6A//NDN//DYX1C1//STAT5B//ID2//WNT5A//MSX1//TXK//VEGFC//WNT5B//ARID5A//SULF1//IMPAD1//JUND//PTPRZ1//SIPA1L3//RUNX1//XRCC4//IFT74//NPPC//RPS6KB1//RNF38//CAPZA3//BTG1//HSPA2//NTF3//ID4//BDNF//POU4F2//LPPR4//FLOT1//PGRMC1//PLA2G10//SCN1B//USP33//ARTN//ISPD//EVL…
GO:0031347	regulation of defense response	Biological process	36	379	679	16818	2.35271	1.82248e-06	0.000169176	5.73934	PTAFR//IL23A//PDE5A//FCNB//HSPD1//RT1-DB1//PSMA1//ADCYAP1//IL10//ADORA2B//CFH//PLA2G4A//TNIP2//NR1D1//LBP//NR1H3//POLR3D//EREG//CCR1//STAT5B//PPM1B//HTRA1//IL2//APOE//SERPINC1//METRNL//IL22RA2//NT5E//ZFP36//ADORA3//CCL24//TGM2//WNT5A//TXK//PER1//GJA1
GO:0044087	regulation of cellular component biogenesis	Biological process	42	479	679	16818	2.17179	2.07946e-06	0.000189759	5.68205	TWF1//ACTR3//PPM1A//PRKCD//PFN1//ICAM1//CCL24//CCL11//EVL//ARL2//SGK1//CLIP1//RAF1//SUMO1//IDE//CRBN//ARF1//CORO1B//AHR//TGFB3//GPM6A//RHOQ//SDC4//PPM1F//CAPZA3//GPM6B//WNT5A//BDNF//UBE2V2//CBLN2//ADNP//EDN1//FAM110C//HCK//HSPA2//NR1H2//H3F3B//PSMC6//RAP1A//APOE//TBC1D14//GJA1
GO:0044710	single-organism metabolic process	Biological process	248	4789	679	16818	1.28266	2.13737e-06	0.000191793	5.67012	SNAP29//ARG2//NRG1//MAP3K8//POU4F2//RAF1//TGFA//MAPK6//GADD45A//LPAR1//SOD1//TGFB3//WNT5A//NTF3//DUSP6//PARP3//UBE2V2//WRNIP1//EDN1//RARRES2//GM2A//ST8SIA3//ACSL4//FCNB//CD69//MC4R//CALCA//ARF1//CFH//C4B//PPP1R2//IL6ST//NR1D1//PFKFB2//PFKFB4//PCK1//SERP1//CHST1//GALT//IMPAD1//XYLT2//UGDH//ALDH1B1//ALDH9A1//ALDH3A2//LDHA//LDHB//HIF1A//LDHC//FBP2//GPD1//PKLR//PFKL//HIBADH//TKT//MDH1//SDHD//STAT5B//…
GO:0071704	organic substance metabolic process	Biological process	441	9490	679	16818	1.151	2.4025e-06	0.00021205	5.61934	ARG2//WRNIP1//KCTD13//PRIM2//RBMS1//CCNL1//CCNA1//KLF11//CITED2//DMRT1//HMGN2//ZHX1//POU4F2//EDN1//ATXN1//NR1D1//ID2//AHR//PPARA//COPS2//ST18//PER1//DDX5//ID4//ETV6//NOC2L//TGIF1//CREBBP//PITX2//NR1H2//NR1H3//NR1H4//ZFP36//ZBTB10//MSX1//PABPC1//RNPS1//GADD45A//MAP3K8//RAF1//LPAR1//SOD1//TGFA//TGFB3//WNT5A//NTF3//DUSP6//RNF167//CUL5//GEMIN6//STAT5B//COPS4//MYOD1//FKBP9//FKBP14//PPIB//PPIG//USF2//P…
GO:0043066	negative regulation of apoptotic process	Biological process	50	630	679	16818	1.96578	4.03917e-06	0.000350756	5.39371	IL2//NOC2L//ADCYAP1//NRG1//KITLG//PRKCD//EDN1//IGF1//BDNF//CEBPB//OPTN//SOD1//NTRK2//GCLC//TGFB3//APOE//UBE2V2//HIF1A//XRCC4//HSPD1//ADNP//NTF3//CFDP1//ICAM1//TNIP2//CAST//CITED2//IL24//RAF1//TGFA//CTH//STAT5B//EGR4//IL10//PTGFR//FN1//HCK//PTMA//PAK2//SGK1//MTHFS//SPRY2//IFIT3//TMBIM4//BCL2L2//WNT5A//NUP62//MSX1//RPS6KB1//DPEP1
GO:0048583	regulation of response to stimulus	Biological process	156	2768	679	16818	1.39593	4.61746e-06	0.00039461	5.3356	GADD45A//MAP3K8//RAF1//LPAR1//SOD1//TGFA//TGFB3//WNT5A//NTF3//DUSP6//FCNB//CD69//IL23A//IRAK2//CALCA//PTAFR//PDE5A//IL10//HSPD1//RT1-DB1//PSMA1//ADCYAP1//ADORA2B//CFH//C4B//EREG//CDK9//COPS8//USP33//IL6ST//GALNT11//PPP1R2//RUNX1//LAT//INPP5D//APOE//EDN1//IGF1//F3//PDE10A//RARRES2//PPM1A//ENTPD5//NTRK2//ADORA3//HCST//RPS6KB1//SCN5A//SMAD2//CACNB3//TXK//PRKCD//SULF1//CXXC4//CITED2//HTRA1//BAMBI//MS…
GO:0032101	regulation of response to external stimulus	Biological process	43	512	679	16818	2.08019	4.76719e-06	0.00040104	5.32174	IL23A//PDE5A//RT1-DB1//PSMA1//ADCYAP1//IL10//ADORA2B//APOE//RARRES2//WNT5A//CFH//PLA2G4A//PPARA//ANXA2//MYOD1//PPM1B//HTRA1//IL2//SERPINC1//METRNL//IL22RA2//NT5E//NR1H3//ZFP36//STAT5B//ADORA3//CCL24//TGM2//HSPD1//FN1//PPM1F//CXCR3//VEGFC//ARTN//NTF3//LBP//GJA1//LPAR1//EDN1//CCR1//PRKCD//PER1//TBC1D14
GO:0060548	negative regulation of cell death	Biological process	54	711	679	16818	1.88117	6.05336e-06	0.000501404	5.218	IL2//NOC2L//CITED2//IL24//BDNF//IGF1//RAF1//SOD1//TGFA//CTH//STAT5B//EGR4//GCLC//IL10//PTGFR//FN1//HCK//PTMA//PAK2//SGK1//HIF1A//MTHFS//SPRY2//IFIT3//TMBIM4//KITLG//BCL2L2//HSPD1//WNT5A//NUP62//MSX1//RPS6KB1//DPEP1//ADCYAP1//NRG1//PRKCD//EDN1//CEBPB//OPTN//NTRK2//TGFB3//APOE//UBE2V2//XRCC4//ADNP//NTF3//AHR//PPARA//CFDP1//ICAM1//TNIP2//CAST//CACYBP//CTSB
GO:0032787	monocarboxylic acid metabolic process	Biological process	39	450	679	16818	2.14663	6.35059e-06	0.000518054	5.19719	EDN1//ACSL4//LDHA//LDHB//PFKFB2//HIF1A//LDHC//PKLR//PFKL//STAT5B//UCP3//PPARA//FABP3//SCD1//OLAH//EHHADH//ACOX3//FADS1//HPGD//CYP7A1//SLC10A2//NR1H4//ALDH9A1//HAO2//ELOVL6//PLA2G4A//RNPEP//ERO1L//CYP26A1//CYP26B1//HAAO//APOA5//NR1H2//NR1H3//IGF1//ENTPD5//GPD1//PCK1//NR1D1
GO:0043069	negative regulation of programmed cell death	Biological process	50	643	679	16818	1.92603	7.11455e-06	0.000571713	5.14785	IL2//NOC2L//CITED2//IL24//BDNF//IGF1//RAF1//SOD1//TGFA//CTH//STAT5B//EGR4//GCLC//IL10//PTGFR//FN1//HCK//PTMA//PAK2//SGK1//HIF1A//MTHFS//SPRY2//IFIT3//TMBIM4//KITLG//BCL2L2//HSPD1//WNT5A//NUP62//MSX1//RPS6KB1//DPEP1//ADCYAP1//NRG1//PRKCD//EDN1//CEBPB//OPTN//NTRK2//TGFB3//APOE//UBE2V2//XRCC4//ADNP//NTF3//CFDP1//ICAM1//TNIP2//CAST
GO:0016043	cellular component organization	Biological process	223	4286	679	16818	1.28872	7.2268e-06	0.000572192	5.14105	SNAP29//SPRY2//CDC42BPA//WEE1//DYNC1LI2//GEMIN6//NUFIP1//PARP3//NRG1//DMRT1//AHR//TBCCD1//MSX1//ESM1//HTRA1//CLIP1//CAPN6//ANXA2//HIF1A//WNT5A//MOAP1//ARF1//NTF3//RT1-DA//RT1-DB1//PTMA//CORO1B//LCP1//ACTN4//TWF1//CDC42BPB//PACSIN2//CAPZA3//KCTD13//TMOD3//FBXO8//CCL24//CCL11//ZMYM4//UGT8//NOC2L//DNASE1L3//SOD1//H3F3B//SMARCB1//HIST3H2A//SMARCD2//TFB2M//SRPR//YWHAZ//GULP1//GORASP2//HPS1//RAB38//ERM…
GO:0044281	small molecule metabolic process	Biological process	143	2512	679	16818	1.41001	7.74702e-06	0.000604492	5.11087	ARG2//EDN1//ACSL4//IMPAD1//UGDH//ALDH1B1//LDHA//LDHB//PFKFB2//HIF1A//LDHC//PKLR//PFKL//HIBADH//TKT//STAT5B//MDH1//NIT2//PCK1//GPD1//BDNF//UQCRH//MGST1//SOD1//CTH//GCLC//GSTT2//GSTK1//NT5E//NME7//ADCY2//ATP5D//NPPC//RAB38//GNL3//RIT2//RAP1A//RAB21//SRPR//RHEBL1//RAB34//REM1//ARL2//RHOQ//PAICS//PDE10A//ABCG5//IDE//WRNIP1//DDX5//MYH7//CRBN//ATP6V1E1//TOR1B//VPS4B//ABCB10//DPYSL5//GALT//GGH//DMGDH//P…
GO:0006812	cation transport	Biological process	68	979	679	16818	1.72041	8.02507e-06	0.000617242	5.09555	ADCYAP1//EDN1//PER1//SCN1B//ORAI3//ADORA3//YWHAZ//PLCB4//KCNJ12//KCNA4//SLC12A8//VPS4B//SLC24A2//SLC10A1//SLC9A2//SCNN1A//SLC38A3//SCN5A//SLC10A2//SLC38A2//SLC23A1//TRPV5//CACNB2//CACNA1C//GRIN2A//CACNB3//CCR1//TCN2//HEPH//IREB2//KCNE2//CALCA//SGK1//CLIC2//ARG2//CNNM2//SLC22A2//SERINC1//ARL2//UCP3//ATP5D//ATP6V1E1//CLTC//GABBR1//SLC31A2//HBP1//ERO1L//MS4A2//CXCR3//GPM6B//GJA1//IGF1//ICAM1//TRPV2/…
GO:0051641	cellular localization	Biological process	126	2166	679	16818	1.44084	1.11611e-05	0.000842589	4.95229	OPTN//ABRA//SPRY2//MOAP1//UGT8//ADORA3//YWHAZ//IL10//WNT5A//TMED2//GPD1//NUP107//PHAX//YWHAQ//SRPR//UCP3//SLC25A1//AP2B1//MAL//AP1B1//ARCN1//SNX7//CLTC//ARFIP1//RHOB//CLTA//STXBP3//EXOC8//HCK//CCR1//TRAPPC3//RER1//NUPL1//CDC42BPA//TOB1//TGFB3//SYT1//TNP2//SOD1//DYNC1LI2//MTM1//GOLPH3//CALCA//ADORA2B//CLIC2//BDNF//NTRK2//GABBR1//VPS4B//ACTR3//EDN1//GHRHR//CACNA1C//ARHGAP17//HIF1A//CYB5R4//MC4R//SM…
GO:0002274	myeloid leukocyte activation	Biological process	18	138	679	16818	3.23071	1.12679e-05	0.000842589	4.94816	LBP//ADORA3//YWHAZ//IL10//PTPRE//PRKCD//PLA2G10//NR1H3//TNIP2//HSPD1//WNT5A//TAC4//LAT//MS4A2//ADORA2B//STXBP3//LCP2//CD48
GO:0040007	growth	Biological process	62	879	679	16818	1.74706	1.28854e-05	0.00095034	4.8899	GPR149//EREG//EDN1//TGFB3//ENTPD5//ESM1//HTRA1//AHR//WNT5A//NPPC//IGF1//MYOD1//NRG1//ACSL4//H3F3B//SGK1//CTH//ST7L//DCUN1D3//SMARCA2//SH3BP4//MSX1//SLIT3//BDNF//SCD1//IL10//LBP//TMED2//DUOX2//SMAD2//GHRHR//TKT//OGFR//SOD1//STAT5B//TSHR//PPIB//TM4SF4//PTPN12//APOA5//IGSF10//GJA1//FN1//APOE//TRPV2//TNFRSF12A//ADNP//HIF1A//PPM1F//CACNA1C//SERP1//PSAP//RPS6KB1//RND2//POU4F2//NDN//DUSP6//SPRY2//CCL11/…
GO:0009719	response to endogenous stimulus	Biological process	93	1491	679	16818	1.54493	1.42061e-05	0.00103287	4.84753	GRIN2A//SOD1//ICAM1//CITED2//TGFB3//SMAD2//HPGD//BAMBI//COL1A2//NR1H3//RHOQ//FRS3//H3F3B//APOA5//BDNF//PLA2G4A//GCLC//ARG2//HMGCS1//PITX2//PRKCD//MGST1//PSMB2//RPS6KB1//HIF1A//CTSB//CEBPB//SH3BP4//PPM1A//HTRA1//ETS1//STAT5B//F3//AHR//WNT5A//FOSL1//STXBP3//GHRHR//IL10//GGH//MC4R//UCP3//APOE//PPARA//PCK1//GCNT1//FABP3//FADS1//PKLR//SGK1//SLIT3//HSPD1//PDE5A//EDN1//S100VP//PSPH//SERPINA7//FDX1//GABB…
GO:0050727	regulation of inflammatory response	Biological process	24	225	679	16818	2.642	1.4388e-05	0.00103287	4.842	PDE5A//RT1-DB1//PSMA1//ADCYAP1//IL10//ADORA2B//CFH//PLA2G4A//IL2//APOE//SERPINC1//METRNL//IL22RA2//NT5E//NR1H3//ZFP36//STAT5B//ADORA3//CCL24//TGM2//HSPD1//WNT5A//LBP//PER1
GO:0044724	single-organism carbohydrate catabolic process	Biological process	16	115	679	16818	3.44609	1.51211e-05	0.00107121	4.82042	PFKFB2//LDHA//LDHB//PKLR//PFKL//LDHC//HIBADH//TKT//HIF1A//GM2A//HEXB//CTBS//IGF1//ENTPD5//GPD1//PPARA
GO:0031323	regulation of cellular metabolic process	Biological process	233	4562	679	16818	1.26504	1.55327e-05	0.00108608	4.80875	CCNL1//CCNA1//KLF11//CITED2//DMRT1//HMGN2//ZHX1//POU4F2//EDN1//ATXN1//NR1D1//ID2//AHR//PPARA//COPS2//ST18//PER1//DDX5//ID4//ETV6//NOC2L//TGIF1//CREBBP//PITX2//NR1H2//NR1H3//NR1H4//ZFP36//ZBTB10//MSX1//GADD45A//MAP3K8//RAF1//LPAR1//SOD1//TGFA//TGFB3//WNT5A//NTF3//DUSP6//RNPS1//MYOD1//USF2//OPTN//IGF1//IL2//ZBED3//RARRES2//CDON//ANXA2//HSPA2//ARF1//EREG//HIF1A//CDK9//GBX2//CSDE1//CEBPB//JUND//STAT5…
GO:0045944	positive regulation of transcription from RNA polymerase II promoter	Biological process	62	886	679	16818	1.73326	1.64204e-05	0.00113343	4.78462	USF2//AHR//HIF1A//PPARA//CITED2//DMRT1//NCOA6//IL2//PSMC3IP//IL23A//IL11//POU4F2//ADCYAP1//CEBPB//EDN1//ETS1//IGF1//JUND//ATXN1//STAT5B//EGR4//IL10//BMP3//TGFB3//STK16//ABRA//PER1//DDX5//USP16//ID4//MEOX2//SMAD2//TEF//PKNOX1//HEXB//RGD1303130//MYCN//TNIP2//HFE2//ETV6//IFT74//ARID5A//MYOD1//CBFB//SMARCA2//SMARCB1//ZBED3//NUFIP1//RUNX1//CDON//CREBBP//PITX2//NR1H2//NR1H3//NR1H4//PFN1//HSF2//WNT5A//M…
GO:0071705	nitrogen compound transport	Biological process	45	574	679	16818	1.9418	1.67802e-05	0.00113404	4.7752	ADCYAP1//EDN1//ADORA3//YWHAZ//MMP7//SLC38A2//SLC7A13//NUP107//PHAX//PRKCD//SLC25A22//SLC38A3//ADORA2B//ARG2//BDNF//NTRK2//GABBR1//SLC22A2//SLC7A5//SERINC1//SLC14A2//GJA1//ARL2//TCN2//STXBP3//CYB5R4//CACNA1C//MC4R//SMAD2//GHRHR//PFKFB2//SERP1//RT1-DB1//HIF1A//PFKL//SDHD//NUPL1//FMR1//IGF2BP1//NUP62//GPM6B//NR1D1//SLCO1A5//SERPINA7//AZIN1
GO:0035556	intracellular signal transduction	Biological process	123	2121	679	16818	1.43638	1.68505e-05	0.00113404	4.77339	KCNH3//NRG1//MAP3K8//POU4F2//RAF1//TGFA//MAPK6//GADD45A//LPAR1//SOD1//TGFB3//WNT5A//NTF3//DUSP6//CAMK1G//EDN1//VSNL1//LAT//CXCR3//TANK//TNIP2//COPS8//STAT5B//APOE//RAB38//YWHAQ//RIT2//RAP1A//GDI2//RAB21//RND2//RHOBTB2//RAB18//RHEBL1//RAB34//REM1//ARF1//RHOB//ARL2//RHOQ//COL1A2//MOAP1//MTHFS//BCL2L2//DIABLO//IL23A//LCP1//PDE10A//ENTPD5//IGF1//NTRK2//ADORA3//HCST//ADCYAP1//GHRHR//RPS6KB1//FBXO9//HI…
GO:0007399	nervous system development	Biological process	112	1890	679	16818	1.46778	1.70781e-05	0.00113517	4.76756	GJA1//NTRK2//GPM6A//NDN//DYX1C1//PITX2//CITED2//TGIF1//PFN1//WNT5A//TMED2//VEGFC//HIF1A//NTF3//ID4//BDNF//POU4F2//PTPRZ1//LPPR4//FLOT1//GBX2//PGRMC1//PLA2G10//SCN1B//USP33//ARTN//ISPD//EVL//SLIT3//NCAM2//NRG1//CYP26A1//VSNL1//FMR1//XRCC4//RUNX1//SLC33A1//ALDH3A2//STXBP3//NCOA6//CNTN4//H3F3B//PPP3CC//LPHN2//NME7//CAST//HMGCS1//RAB18//SPHK2//BBS7//SLC23A1//NT5E//TSPAN2//HAPLN2//FN1//CLDN11//IGF1//A…
GO:0009725	response to hormone	Biological process	65	946	679	16818	1.70187	1.80753e-05	0.0011868	4.74291	NR1H3//RHOQ//ETS1//STAT5B//F3//AHR//HIF1A//WNT5A//FOSL1//TGFB3//STXBP3//GHRHR//IL10//GGH//MC4R//UCP3//APOE//PPARA//PCK1//GCNT1//FABP3//RPS6KB1//FADS1//PRKCD//PKLR//SGK1//SLIT3//PDE5A//EDN1//S100VP//PSPH//SERPINA7//ICAM1//FDX1//HMGCS1//NR1D1//NR3C2//NR1H2//NR1H4//GJA1//JUND//BTG1//EREG//CTSB//CITED2//LDHA//HSPD1//PTPRE//IGF1//PLA2G4A//SDC1//ALPL//FN1//CACYBP//EGR4//ADCYAP1//MYOD1//ARG2//COL1A2//RA…
GO:0006928	cellular component movement	Biological process	85	1344	679	16818	1.56648	2.09854e-05	0.00136105	4.67808	WNT5A//GBX2//HIF1A//KITLG//GJA1//NTRK2//GPM6A//NDN//DYX1C1//PITX2//LBP//ITGB2//CALCA//CCL11//CXCR3//ADORA3//ICAM1//NME7//TNFRSF12A//BICD2//DYNC1LI2//POU4F2//BDNF//PGRMC1//PLA2G10//SCN1B//USP33//ARTN//ISPD//EVL//NTF3//SLIT3//UGT8//SOD1//FN1//DMRT1//ETS1//PPM1F//PFN1//RARRES2//P2RY6//IGF1//IL6ST//F3//RPS6KB1//ACTR3//NRG1//CDC42BPB//CDC42BPA//KCTD13//CORO1B//LCP1//TMEM18//GOLPH3//ITGA7//BAMBI//MYH7/…
GO:0040008	regulation of growth	Biological process	43	544	679	16818	1.95783	2.12349e-05	0.00136105	4.67295	ESM1//HTRA1//APOE//MC4R//NRG1//ACSL4//H3F3B//IGF1//SGK1//CTH//ST7L//DCUN1D3//SMARCA2//SH3BP4//MSX1//SLIT3//BDNF//SCD1//IL10//LBP//NPPC//SOD1//STAT5B//GHRHR//TSHR//PPIB//MYOD1//FN1//TRPV2//TNFRSF12A//ADNP//HIF1A//AHR//PPM1F//CACNA1C//SERP1//RPS6KB1//RND2//WNT5A//GJA1//DUSP6//TKT//OGFR
GO:0071840	cellular component organization or biogenesis	Biological process	225	4400	679	16818	1.26659	2.22011e-05	0.00140624	4.65363	GNL3//SNAP29//SPRY2//CDC42BPA//WEE1//DYNC1LI2//GEMIN6//NUFIP1//PARP3//NRG1//DMRT1//AHR//TBCCD1//MSX1//ESM1//HTRA1//CLIP1//CAPN6//ANXA2//HIF1A//WNT5A//MOAP1//ARF1//NTF3//RT1-DA//RT1-DB1//PTMA//CORO1B//LCP1//ACTN4//TWF1//CDC42BPB//PACSIN2//CAPZA3//KCTD13//TMOD3//FBXO8//CCL24//CCL11//ZMYM4//UGT8//NOC2L//DNASE1L3//SOD1//H3F3B//SMARCB1//HIST3H2A//SMARCD2//TFB2M//SRPR//YWHAZ//GULP1//GORASP2//HPS1//RAB3…
GO:0009966	regulation of signal transduction	Biological process	125	2178	679	16818	1.42153	2.30979e-05	0.00144603	4.63643	GADD45A//MAP3K8//RAF1//LPAR1//SOD1//TGFA//TGFB3//WNT5A//NTF3//DUSP6//IRAK2//CALCA//EREG//COPS8//ADCYAP1//USP33//IL6ST//GALNT11//LAT//INPP5D//IL23A//F3//PDE10A//PPM1A//ENTPD5//IGF1//NTRK2//ADORA3//HCST//SMAD2//PRKCD//SULF1//CXXC4//CITED2//HTRA1//BAMBI//MSX1//ZFP423//TOB1//VEGFC//HIF1A//FBXO9//SH3BP4//GOLPH3//FBXO8//GIT2//ICAM1//APOE//GDI2//TBC1D14//RAP1A//CCL24//CCL11//IL24//GHRHR//DYX1C1//DDX5//N…
GO:0016052	carbohydrate catabolic process	Biological process	16	120	679	16818	3.3025	2.59896e-05	0.00160361	4.5852	PFKFB2//LDHA//LDHB//PKLR//PFKL//LDHC//HIBADH//TKT//HIF1A//GM2A//HEXB//CTBS//IGF1//ENTPD5//GPD1//PPARA
GO:0008285	negative regulation of cell proliferation	Biological process	43	549	679	16818	1.94	2.64161e-05	0.00160361	4.57813	SULF1//GJA1//APOE//CXCR3//BDNF//IL10//INPP5D//PDE5A//RT1-DB1//COMT//IL2//IFT80//IFT74//WNT5A//ADCYAP1//ID2//VEGFC//NPPC//IL24//TOB1//IGF1//RAF1//CTH//FOSL1//TGFB3//ADORA2B//SMAD2//BTG1//SPRY2//IFIT3//KLF11//TGIF1//SMARCA2//SMARCB1//COPS8//BTG3//RASSF5//EREG//SH3BP4//NUP62//GABBR1//MSX1//SLIT3
GO:0032103	positive regulation of response to external stimulus	Biological process	21	189	679	16818	2.75209	2.65085e-05	0.00160361	4.57662	PDE5A//ADORA2B//RARRES2//WNT5A//PLA2G4A//STAT5B//ADORA3//CCL24//TGM2//HSPD1//FN1//PPM1F//CXCR3//VEGFC//ARTN//NTF3//LBP//LPAR1//IL23A//EDN1//CCR1
GO:0010557	positive regulation of macromolecule biosynthetic process	Biological process	84	1334	679	16818	1.55965	2.76119e-05	0.0016518	4.5589	USF2//EDN1//HIF1A//NR1H3//UPF3A//SERP1//CIRBP//RPS6KB1//CITED2//NCOA6//LHX5//CEBPB//ETS1//IGF1//PPM1A//NR1D1//IL10//NFYB//ID2//AHR//TGFB3//PPARA//ABRA//DDX5//USP16//TFB2M//SMAD2//MYCN//MED4//MYOD1//SMARCA2//RUNX1//CREBBP//PITX2//NRBF2//WNT5A//NUP62//BAMBI//ZFP423//EREG//LBP//SMARCB1//STAT5B//CACYBP//KCTD13//KITLG//DMRT1//IL2//PSMC3IP//IL23A//IL11//POU4F2//ADCYAP1//JUND//ATXN1//EGR4//BMP3//STK16//…
GO:0007568	aging	Biological process	30	329	679	16818	2.25855	2.86843e-05	0.0016971	4.54236	CITED2//SOD1//ICAM1//NUP62//GHRHR//IDE//INPP5D//EDN1//SERP1//PRKCD//ID2//KCNE2//CALCA//JUND//PLA2G4A//NTRK2//IL10//CAST//CTSC//F3//UCP3//TGFB3//APOE//CACYBP//ITGB2//IREB2//RNPEP//SERPINA7//RPS6KB1//FADS1
GO:0008360	regulation of cell shape	Biological process	14	96	679	16818	3.61211	2.98827e-05	0.00170357	4.52458	SEPT7//ANXA7//ICAM1//FN1//HCK//CCL24//CFDP1//CCL11//HEXB//ERMN//TBCCD1//ITGA7//BAMBI//RHOQ
GO:0016053	organic acid biosynthetic process	Biological process	26	266	679	16818	2.42101	2.99673e-05	0.00170357	4.52335	EDN1//UGDH//PSAT1//PSPH//SCD1//OLAH//FADS1//CYP7A1//GCLC//MTRR//LDHC//CTH//ELOVL6//RNPEP//HAAO//RGN//PLA2G4A//PKLR//ALDH9A1//APOA5//NR1H2//NR1H3//NANP//OAT//NR1H4//NR1D1
GO:0046394	carboxylic acid biosynthetic process	Biological process	26	266	679	16818	2.42101	2.99673e-05	0.00170357	4.52335	EDN1//UGDH//PSAT1//PSPH//SCD1//OLAH//FADS1//CYP7A1//GCLC//MTRR//LDHC//CTH//ELOVL6//RNPEP//HAAO//RGN//PLA2G4A//PKLR//ALDH9A1//APOA5//NR1H2//NR1H3//NANP//OAT//NR1H4//NR1D1
GO:0051254	positive regulation of RNA metabolic process	Biological process	77	1197	679	16818	1.59331	3.00592e-05	0.00170357	4.52202	USF2//CITED2//NCOA6//LHX5//CEBPB//ETS1//IGF1//PPM1A//NR1D1//IL10//NFYB//ID2//AHR//TGFB3//PPARA//ABRA//DDX5//USP16//TFB2M//SMAD2//HIF1A//MYCN//MED4//MYOD1//SMARCA2//RUNX1//CREBBP//PITX2//NRBF2//NR1H3//WNT5A//NUP62//BAMBI//ZFP423//SMARCB1//DMRT1//IL2//PSMC3IP//IL23A//IL11//POU4F2//ADCYAP1//EDN1//JUND//ATXN1//STAT5B//EGR4//BMP3//STK16//PER1//ID4//MEOX2//TEF//PKNOX1//HEXB//RGD1303130//TNIP2//HFE2//ET…
GO:0033993	response to lipid	Biological process	66	982	679	16818	1.6647	3.09692e-05	0.00173685	4.50907	LBP//IRAK2//PTAFR//ETS1//STAT5B//F3//AHR//HIF1A//WNT5A//PDE5A//MGST1//CEBPB//COMT//EDN1//IGF1//JUND//PLA2G4A//IL10//ICAM1//ALPL//PTGFR//NR1H4//HSPD1//RPS6KB1//IGF2R//APOE//RUNX1//IREB2//FOSL1//TGFB3//NR1H3//BDNF//PITX2//SERPINA7//FADS1//S100VP//PSPH//NR1D1//NR3C2//PPARA//NR1H2//SGK1//CITED2//LDHA//GHRHR//UCP3//SDC1//FN1//SLIT3//FABP3//SMAD2//HMGCS1//CFH//IL24//ARG2//CCL20//TNIP2//CYP26A1//CYP26B1…
GO:0043269	regulation of ion transport	Biological process	42	536	679	16818	1.94084	3.24253e-05	0.00179977	4.48912	PER1//SCN1B//ADCYAP1//PLCB4//CALCA//SCN5A//SGK1//CLIC2//ARG2//GABBR1//ACSL4//EDN1//PLA2G10//CACNB2//KCNJ12//CACNA1C//GRIN2A//KCNC2//CACNB3//KCNA2//KCNA4//KCNH3//KCNJ14//KCNJ16//KCNK10//KCNS3//CLCN3//CRBN//HBP1//VDAC3//MS4A2//CXCR3//GPM6B//GJA1//IGF1//ICAM1//CCR1//KCNE2//TRPV2//PRKCD//SLC31A2//APOE
GO:0048523	negative regulation of cellular process	Biological process	173	3246	679	16818	1.32009	3.37035e-05	0.00185163	4.47233	CITED2//DMRT1//HMGN2//ZHX1//POU4F2//EDN1//ATXN1//NR1D1//ID2//AHR//PPARA//COPS2//ST18//PER1//DDX5//ID4//ETV6//NOC2L//KLF11//TGIF1//CREBBP//PITX2//NR1H2//NR1H3//NR1H4//ZFP36//ZBTB10//MSX1//DUSP6//OPTN//IL2//ZBED3//SULF1//GJA1//APOE//CXCR3//CALCA//IL10//TWF1//GADD45A//PPM1F//LPXN//GABBR1//BDNF//TGFB3//IL24//IGF1//RAF1//SOD1//TGFA//CTH//STAT5B//EGR4//GCLC//PTGFR//FN1//HCK//PTMA//PAK2//SGK1//HIF1A//MT…
GO:0007610	behavior	Biological process	50	682	679	16818	1.81589	3.41519e-05	0.00185731	4.46658	ADCYAP1//BDNF//VDAC3//GRIN2A//PTPRZ1//GM2A//COMT//NTRK2//FOSL1//SLC24A2//IGF1//NQO2//PDE5A//ADNP//SGK1//RPS6KB1//NRG1//SOD1//HEXB//NEGR1//CACNA1C//CALCA//HCRTR2//MC4R//ADM2//ATXN1//TSHR//ARCN1//HIF1A//RARRES2//WNT5A//GPR37//PPARA//ANXA7//ID2//VWA1//GIT2//RUNX1//FN1//PPM1F//CXCR3//VEGFC//ARTN//NTF3//LPAR1//IL23A//EDN1//LBP//CCR1//GJA1
GO:0008152	metabolic process	Biological process	475	10554	679	16818	1.11476	3.50398e-05	0.00188654	4.45544	SNAP29//ARG2//WRNIP1//KCTD13//PRIM2//RBMS1//CCNL1//CCNA1//KLF11//CITED2//DMRT1//HMGN2//ZHX1//POU4F2//EDN1//ATXN1//NR1D1//ID2//AHR//PPARA//COPS2//ST18//PER1//DDX5//ID4//ETV6//NOC2L//TGIF1//CREBBP//PITX2//NR1H2//NR1H3//NR1H4//ZFP36//ZBTB10//MSX1//NRG1//MAP3K8//RAF1//TGFA//MAPK6//PABPC1//RNPS1//GADD45A//LPAR1//SOD1//TGFB3//WNT5A//NTF3//DUSP6//RNF167//CUL5//GEMIN6//STAT5B//COPS4//MYOD1//FKBP9//FKBP14…
GO:0001944	vasculature development	Biological process	43	556	679	16818	1.91557	3.56293e-05	0.00189929	4.44819	VEGFC//TGFA//FN1//MEOX2//PKNOX1//EMCN//HIF1A//ADM2//ANXA2//RHOB//ESM1//CXCR3//CITED2//AHR//SPHK2//COL1A2//GBX2//EDN1//PITX2//NTRK2//SULF1//SMARCA2//ETS1//ADORA2B//TNFRSF12A//F3//CCL24//CCL11//BTG1//ITGB2//RUNX1//EREG//WNT5A//GJA1//ITGA7//APOE//IGF1//FOSL1//NCOA6//LUZP1//HPGD//RAP1A//CALCA
GO:0051246	regulation of protein metabolic process	Biological process	107	1820	679	16818	1.45619	3.79259e-05	0.00200189	4.42106	CCNL1//CCNA1//GADD45A//MAP3K8//RAF1//LPAR1//SOD1//TGFA//TGFB3//WNT5A//NTF3//DUSP6//IGF1//IL2//ZBED3//RARRES2//CDON//ANXA2//HSPA2//EREG//EIF4E//FMR1//IREB2//PPM1F//F3//DIABLO//HSPD1//NRG1//COPS8//DYX1C1//CAST//IL23A//SPRY2//ADNP//SERPINI1//ANDPRO//TFPI//CST8//SERPINC1//C4B//SERPINA7//CTSC//FN1//UPF3A//SERP1//CIRBP//RPS6KB1//TOB1//ENC1//IGF2BP1//CFH//CDK9//GCLC//RASSF5//VEGFC//CALCA//EDN1//PLA2G10/…
GO:0051608	histamine transport	Biological process	5	11	679	16818	11.2585	3.98697e-05	0.00208406	4.39936	ADCYAP1//EDN1//ADORA3//YWHAZ//SLC22A2
GO:0048878	chemical homeostasis	Biological process	60	875	679	16818	1.69843	4.07586e-05	0.0020957	4.38978	EDN1//COMT//ANXA7//CACNA1C//CALCA//RGN//APOE//HEXB//S100VP//CCR1//SLC24A2//SLC31A2//ARF1//HEPH//SOD1//HIF1A//IREB2//NR3C2//SGK1//SLC9A2//IL2//ADCYAP1//GJA1//CXCR3//CLIC2//CNNM2//IGF1//GHRHR//TGM2//ADNP//RT1-DB1//CYB5R4//PCK1//ABCG5//APOA5//CYP7A1//PLA2G10//NR1H2//NR1H3//FABP3//PLA2G4A//AQP11//SCNN1A//ERO1L//MS4A2//CUL5//CNGB1//IL6ST//LPAR1//GCLC//HFE2//USF2//SCN5A//SCN1B//TRPV5//NR1D1//CYP26B1//I…
GO:0071310	cellular response to organic substance	Biological process	94	1553	679	16818	1.4992	4.08709e-05	0.0020957	4.38859	IRAK2//CITED2//TGFB3//SMAD2//HPGD//BAMBI//COL1A2//NR1H3//RHOQ//FRS3//STAT5B//IL6ST//IL21R//IL22RA2//EREG//DUOX2//CEBPB//GRIN2A//SH3BP4//PRKRA//PPM1A//HTRA1//VEGFC//HIF1A//ERO1L//SERP1//LBP//PTAFR//PRKCD//PKLR//GHRHR//SGK1//UCP3//SLIT3//RPS6KB1//COMMD7//IFIT2//IFIT3//IL13RA1//RT1-DB1//FN1//NTRK2//RAP1A//DUSP6//SULF1//SPRY2//WNT5A//NR1D1//NR3C2//PPARA//NR1H2//NR1H4//FDX1//FGFBP1//PTPRE//RAF1//NDN//…
GO:0010628	positive regulation of gene expression	Biological process	81	1289	679	16818	1.55646	4.1786e-05	0.00212241	4.37897	USF2//CITED2//NCOA6//LHX5//CEBPB//ETS1//IGF1//PPM1A//NR1D1//IL10//NFYB//ID2//AHR//TGFB3//PPARA//ABRA//DDX5//USP16//TFB2M//SMAD2//HIF1A//MYCN//MED4//MYOD1//SMARCA2//RUNX1//CREBBP//PITX2//NRBF2//NR1H3//WNT5A//NUP62//BAMBI//ZFP423//DMRT1//IL2//PSMC3IP//IL23A//IL11//POU4F2//ADCYAP1//EDN1//JUND//ATXN1//STAT5B//EGR4//BMP3//STK16//PER1//ID4//MEOX2//TEF//PKNOX1//HEXB//RGD1303130//TNIP2//HFE2//ETV6//IFT74…
GO:0009889	regulation of biosynthetic process	Biological process	168	3150	679	16818	1.321	4.42103e-05	0.00222456	4.35448	KLF11//CITED2//DMRT1//HMGN2//ZHX1//POU4F2//EDN1//ATXN1//NR1D1//ID2//AHR//PPARA//COPS2//ST18//PER1//DDX5//ID4//ETV6//NOC2L//TGIF1//CREBBP//PITX2//NR1H2//NR1H3//NR1H4//ZFP36//ZBTB10//MSX1//USF2//CCNL1//GBX2//CSDE1//CEBPB//JUND//STAT5B//NFYB//TMPO//NR3C2//HBP1//PNRC1//STAT2//DR1//MEOX2//KCTD13//ASCC1//HIF1A//MYCN//SUMO1//SP110//IGSF1//NDN//ZC3H8//ZFP143//CDK9//PIR//RUNX1//PDLIM1//HSF2//ADNP//SMARCD2…
GO:0006096	glycolytic process	Biological process	11	64	679	16818	4.25713	4.52373e-05	0.00225516	4.3445	HIF1A//IGF1//ENTPD5//GPD1//PPARA//LDHA//LDHB//PFKFB2//PKLR//PFKL//LDHC
GO:0045597	positive regulation of cell differentiation	Biological process	47	635	679	16818	1.83328	4.65577e-05	0.00229237	4.33201	VEGFC//HIF1A//KITLG//TGFB3//SMAD2//BAMBI//RUNX1//STAT5B//IL23A//INPP5D//IL2//CEBPB//IGF1//ID2//WNT5B//RARRES2//BTG1//ETS1//CALCA//BDNF//TGIF1//CDON//ACTR3//NPPC//GJA1//JUND//IL6ST//ID4//GDF10//CCR1//NTF3//FN1//APOE//TRPV2//TNFRSF12A//ADNP//RND2//XRCC4//NTRK2//SGK1//MYOD1//PDE5A//METRNL//NRG1//CYP26B1//RAP1A//POU4F2
GO:0001503	ossification	Biological process	32	371	679	16818	2.13639	4.68352e-05	0.00229237	4.32943	H3F3B//HNRNPU//GJA1//ALPL//IFT80//RRBP1//CBFB//CLTC//GDF10//GABBR1//CTSK//IMPAD1//JUND//CALCA//DUOX2//GPM6B//PLA2G4A//TGFB3//HIF1A//CCR1//IGF1//DDX5//TOB1//ID2//NPPC//CEBPB//IL6ST//ID4//WNT5A//FN1//BMP3//IGSF10
GO:0045927	positive regulation of growth	Biological process	20	182	679	16818	2.72184	4.799e-05	0.00232773	4.31885	NRG1//ACSL4//H3F3B//IGF1//SGK1//STAT5B//GHRHR//TSHR//PPIB//MYOD1//FN1//APOE//TRPV2//TNFRSF12A//ADNP//SERP1//RPS6KB1//RND2//AHR//PPM1F
GO:1901564	organonitrogen compound metabolic process	Biological process	120	2107	679	16818	1.41066	4.90889e-05	0.00235977	4.30902	ARG2//STAT5B//GM2A//ST8SIA3//XYLT2//CTBS//HIBADH//TKT//GPD1//BDNF//UQCRH//MGST1//SOD1//CTH//GCLC//GSTT2//GSTK1//NT5E//ADCY2//ATP5D//NPPC//NME7//RAB38//GNL3//RIT2//RAP1A//RAB21//SRPR//RHEBL1//RAB34//REM1//ARL2//RHOQ//PAICS//PDE10A//ABCG5//IDE//WRNIP1//DDX5//MYH7//CRBN//ATP6V1E1//TOR1B//VPS4B//ABCB10//DPYSL5//NIT2//GGH//DMGDH//PSPH//PSAT1//HAAO//TPO//DUOX2//OAT//AZIN1//SERINC1//PSAP//SPHK2//UGT8//S…
GO:0045117	azole transport	Biological process	6	18	679	16818	8.25626	5.18526e-05	0.00247057	4.28523	ADCYAP1//EDN1//ADORA3//YWHAZ//SLC38A3//SLC22A2
GO:0031326	regulation of cellular biosynthetic process	Biological process	165	3093	679	16818	1.32132	5.24778e-05	0.00247842	4.28002	KLF11//CITED2//DMRT1//HMGN2//ZHX1//POU4F2//EDN1//ATXN1//NR1D1//ID2//AHR//PPARA//COPS2//ST18//PER1//DDX5//ID4//ETV6//NOC2L//TGIF1//CREBBP//PITX2//NR1H2//NR1H3//NR1H4//ZFP36//ZBTB10//MSX1//USF2//CCNL1//GBX2//CSDE1//CEBPB//JUND//STAT5B//NFYB//TMPO//NR3C2//HBP1//PNRC1//STAT2//DR1//MEOX2//KCTD13//ASCC1//HIF1A//MYCN//SUMO1//SP110//IGSF1//NDN//ZC3H8//ZFP143//CDK9//PIR//RUNX1//PDLIM1//HSF2//ADNP//SMARCD2…
GO:0045576	mast cell activation	Biological process	9	44	679	16818	5.06634	5.38636e-05	0.00252175	4.2687	ADORA3//YWHAZ//PTPRE//TAC4//LAT//MS4A2//ADORA2B//LCP2//CD48
GO:0045893	positive regulation of transcription, DNA-templated	Biological process	74	1160	679	16818	1.58008	5.68957e-05	0.00262084	4.24492	USF2//AHR//CITED2//DMRT1//NCOA6//IL2//PSMC3IP//IL23A//IL11//POU4F2//ADCYAP1//CEBPB//EDN1//ETS1//IGF1//JUND//ATXN1//STAT5B//EGR4//IL10//BMP3//TGFB3//PPARA//STK16//ABRA//PER1//DDX5//USP16//ID4//MEOX2//SMAD2//TEF//PKNOX1//HEXB//RGD1303130//HIF1A//MYCN//TNIP2//HFE2//ETV6//IFT74//ARID5A//MYOD1//CBFB//SMARCA2//SMARCB1//ZBED3//NUFIP1//RUNX1//CDON//CREBBP//PITX2//NR1H2//NR1H3//NR1H4//PFN1//HSF2//WNT5A//M…
GO:0042060	wound healing	Biological process	31	358	679	16818	2.14478	5.69536e-05	0.00262084	4.24448	HIF1A//HPS1//F3//TFPI//APOE//IGF1//MYOD1//TM4SF4//PTPN12//APOA5//IGSF10//ANXA2//GJA1//ETS1//TNFRSF12A//STXBP3//PRKCD//SERPINC1//NRG1//IL24//OPTN//TGFA//SDC1//FN1//TGFB3//PPARA//WNT5B//CORO1B//CCL20//FGFR1OP2//WNT5A
GO:0023051	regulation of signaling	Biological process	137	2482	679	16818	1.36717	5.80312e-05	0.00264779	4.23634	GADD45A//MAP3K8//RAF1//LPAR1//SOD1//TGFA//TGFB3//WNT5A//NTF3//DUSP6//OPTN//IRAK2//CALCA//EREG//COPS8//ADCYAP1//USP33//IL6ST//GALNT11//PPP1R2//RUNX1//LAT//INPP5D//IL23A//F3//PDE10A//PPM1A//ENTPD5//IGF1//NTRK2//ADORA3//HCST//SMAD2//EDN1//GHRHR//PRKCD//SULF1//CXXC4//CITED2//HTRA1//BAMBI//MSX1//ZFP423//TOB1//VEGFC//HIF1A//FBXO9//SH3BP4//GOLPH3//FBXO8//GJA1//PFKFB2//SERP1//PLCL1//BDNF//GIT2//ICAM1//AP…
GO:0040011	locomotion	Biological process	77	1222	679	16818	1.56072	5.99894e-05	0.00271414	4.22193	WNT5A//GBX2//HIF1A//KITLG//GJA1//NTRK2//GPM6A//NDN//DYX1C1//PITX2//LBP//ITGB2//CALCA//CCL11//CXCR3//ADORA3//ICAM1//TNFRSF12A//CCL24//CCL20//PTAFR//POU4F2//BDNF//PGRMC1//PLA2G10//SCN1B//USP33//ARTN//ISPD//EVL//NTF3//SLIT3//FN1//DMRT1//ETS1//PPM1F//PFN1//RARRES2//P2RY6//IGF1//IL6ST//F3//RPS6KB1//NRG1//CDC42BPB//CDC42BPA//KCTD13//CORO1B//LCP1//TMEM18//GOLPH3//ITGA7//BAMBI//TNP2//LDHC//WDR44//ABI3//T…
GO:0051239	regulation of multicellular organismal process	Biological process	124	2203	679	16818	1.39416	6.06241e-05	0.00272	4.21735	IL10//SOD1//EREG//APOE//MC4R//PDE5A//MYH7//CALCA//SCN5A//POPDC2//VEGFC//HIF1A//WNT5A//KITLG//EDN1//COMT//GJA1//CITED2//BDNF//NPPC//ADCYAP1//ADORA2B//TAC4//TGIF1//SULF1//ETS1//IGF1//EVL//PPM1F//PFN1//TGFB3//SMAD2//BAMBI//APOA5//ABCG5//NTRK2//UBE2V2//ENC1//RAP1A//SCN1B//TMEM30A//NEGR1//ADNP//LPAR1//RPS6KB1//SEPT7//CXCR3//CACNA1C//LHX5//GDF10//GPM6B//PLA2G4A//CCR1//RUNX1//INPP5D//STAT5B//RT1-DB1//ZF…
GO:0010646	regulation of cell communication	Biological process	137	2486	679	16818	1.36497	6.26359e-05	0.00278704	4.20318	GADD45A//MAP3K8//RAF1//LPAR1//SOD1//TGFA//TGFB3//WNT5A//NTF3//DUSP6//IRAK2//CALCA//EREG//COPS8//ADCYAP1//USP33//IL6ST//GALNT11//PPP1R2//RUNX1//LAT//INPP5D//IL23A//F3//GJA1//PDE10A//PPM1A//ENTPD5//IGF1//NTRK2//ADORA3//HCST//SMAD2//EDN1//GHRHR//PRKCD//SULF1//CXXC4//CITED2//HTRA1//BAMBI//MSX1//ZFP423//TOB1//VEGFC//HIF1A//FBXO9//SH3BP4//GOLPH3//FBXO8//PFKFB2//SERP1//PLCL1//BDNF//GIT2//ICAM1//APOE//GA…
GO:0065007	biological regulation	Biological process	477	10653	679	16818	1.10905	6.55943e-05	0.00289475	4.18313	CCNL1//CCNA1//KLF11//CITED2//DMRT1//HMGN2//ZHX1//POU4F2//EDN1//ATXN1//NR1D1//ID2//AHR//PPARA//COPS2//ST18//PER1//DDX5//ID4//ETV6//NOC2L//TGIF1//CREBBP//PITX2//NR1H2//NR1H3//NR1H4//ZFP36//ZBTB10//MSX1//KCNH3//NRG1//MAP3K8//RAF1//TGFA//MAPK6//GADD45A//LPAR1//SOD1//TGFB3//WNT5A//NTF3//DUSP6//RNPS1//MYOD1//USF2//PARP3//ALDH9A1//GRIN2A//KCNC2//ESM1//HTRA1//IL10//EREG//MOAP1//FCNB//CD69//CNGB1//IL23A//…
GO:1903034	regulation of response to wounding	Biological process	29	328	679	16818	2.18992	6.77728e-05	0.00296657	4.16894	PDE5A//RT1-DB1//PSMA1//ADCYAP1//IL10//ADORA2B//APOE//CFH//PLA2G4A//ANXA2//MYOD1//IL2//SERPINC1//METRNL//IL22RA2//NT5E//NR1H3//ZFP36//STAT5B//ADORA3//CCL24//TGM2//HSPD1//WNT5A//LBP//TNFRSF12A//GJA1//PRKCD//PER1
GO:0046903	secretion	Biological process	59	873	679	16818	1.67395	7.10137e-05	0.00308337	4.14866	ADCYAP1//EDN1//ADORA3//YWHAZ//IL10//WNT5A//MMP7//COMT//STXBP3//EXOC8//HCK//CCR1//SYT1//TNP2//ANXA2//STAT5B//GHRHR//HIF1A//USF2//TAC4//GOLPH3//ADORA2B//BDNF//NTRK2//GABBR1//CACNA1C//ARHGAP17//CYB5R4//MC4R//SMAD2//AQP5//GJA1//PFKFB2//SERP1//ACSL4//PLA2G10//HPS1//RT1-DB1//LAT//MS4A2//PFKL//IL6ST//IL11//SDHD//PLA2G4A//LCP2//OPTN//ARFIP1//VEGFC//TGFB3//GOLPH3L//IL2//NRG1//NR1D1//NR1H2//NR1H3//RAP1A//F…
GO:0044283	small molecule biosynthetic process	Biological process	33	397	679	16818	2.05887	7.38035e-05	0.00317887	4.13192	EDN1//IMPAD1//UGDH//PSAT1//PSPH//SCD1//OLAH//FADS1//HMGCS1//CYP7A1//GCLC//MTRR//LDHC//CTH//ELOVL6//RNPEP//HAAO//RGN//PLA2G4A//PTAFR//PKLR//ALDH9A1//SOD1//APOE//APOA5//NR1H2//NR1H3//PCK1//NANP//OAT//NR1H4//NR1D1//FABP3
GO:0002376	immune system process	Biological process	100	1704	679	16818	1.45357	7.58262e-05	0.00324006	4.12018	STAT5B//ID2//AHR//TXK//FCNB//CD69//GZMB//CTSC//IL23A//HIF1A//PTAFR//LBP//CITED2//PTPRZ1//SIPA1L3//LAT//SOD1//LCP1//ICAM1//RUNX1//XRCC4//HSPD1//RT1-DB1//RT1-DA//ITGB2//CALCA//CCL11//ADORA3//YWHAZ//IL13RA1//CXCR3//IL10//WNT5A//KITLG//MMP7//PSMA1//ADCYAP1//CFH//C4B//IL2//MS4A2//CCL24//CCL20//CCR1//RARRES2//TGFB3//TSPAN2//PRKCD//INPP5D//RAB34//CACNB3//PKNOX1//CBFB//NCOA6//PIR//TSHR//NHEJ1//HEPH//CD30…
GO:0008104	protein localization	Biological process	96	1621	679	16818	1.46687	7.67657e-05	0.00324014	4.11483	OPTN//ABRA//MOAP1//UGT8//IL10//WNT5A//TWF1//YWHAQ//YWHAZ//SRPR//AP2B1//MAL//AP1B1//ARCN1//SNX7//CLTC//ARFIP1//RHOB//TMED2//CLTA//TOB1//TGFB3//GOLPH3//SNAP29//NUP107//BNIP1//GPM6B//UNC50//EXOC8//NUPL1//IGF2R//RAB38//PHAX//MTM1//RAP1A//GDI2//SNX17//RAB21//TOMM70A//RAB18//RRBP1//RAB34//TMED9//ACTN4//ARF1//GABARAPL2//NUP62//SERP1//APOE//DBN1//ADCYAP1//SGK1//LCP1//IGF1//HPS1//CNGB1//MSX1//KCNE2//ID4//…
GO:0030001	metal ion transport	Biological process	51	723	679	16818	1.74718	7.70316e-05	0.00324014	4.11333	PER1//SCN1B//ORAI3//ADCYAP1//PLCB4//KCNJ12//KCNA4//SLC12A8//VPS4B//SLC24A2//SLC10A1//SLC9A2//SCNN1A//SLC38A3//SCN5A//SLC10A2//SLC38A2//SLC23A1//TRPV5//CACNB2//CACNA1C//GRIN2A//CACNB3//CCR1//TCN2//HEPH//IREB2//KCNE2//CALCA//SGK1//CLIC2//CNNM2//CLTC//SLC31A2//HBP1//ERO1L//MS4A2//CXCR3//GJA1//IGF1//ICAM1//TRPV2//GPM6A//KCNJ16//KCNC2//KCNA2//KCNH3//KCNJ14//KCNK10//KCNS3//CNGB1
GO:0009987	cellular process	Biological process	614	14395	679	16818	1.05648	7.8391e-05	0.00327176	4.10573	SNAP29//ARG2//WRNIP1//KCTD13//PRIM2//RBMS1//SLC25A5//CCNL1//CCNA1//EIF4E//PAICS//ID4//RPS6KB1//KLF11//GADD45A//CITED2//DMRT1//HMGN2//ZHX1//POU4F2//EDN1//ATXN1//NR1D1//ID2//AHR//PPARA//COPS2//ST18//PER1//DDX5//ETV6//NOC2L//TGIF1//CREBBP//PITX2//NR1H2//NR1H3//NR1H4//ZFP36//ZBTB10//MSX1//SPRY2//KCNH3//NRG1//MAP3K8//RAF1//TGFA//MAPK6//PABPC1//RNPS1//LPAR1//SOD1//TGFB3//WNT5A//NTF3//DUSP6//RNF167//CUL…
GO:1902680	positive regulation of RNA biosynthetic process	Biological process	74	1172	679	16818	1.5639	7.90357e-05	0.00327329	4.10218	USF2//CITED2//NCOA6//LHX5//CEBPB//ETS1//IGF1//PPM1A//NR1D1//IL10//NFYB//ID2//AHR//TGFB3//PPARA//ABRA//DDX5//USP16//TFB2M//SMAD2//HIF1A//MYCN//MED4//MYOD1//SMARCA2//RUNX1//CREBBP//PITX2//NRBF2//NR1H3//WNT5A//NUP62//BAMBI//ZFP423//SMARCB1//DMRT1//IL2//PSMC3IP//IL23A//IL11//POU4F2//ADCYAP1//EDN1//JUND//ATXN1//STAT5B//EGR4//BMP3//STK16//PER1//ID4//MEOX2//TEF//PKNOX1//HEXB//RGD1303130//TNIP2//HFE2//ET…
GO:0031348	negative regulation of defense response	Biological process	15	118	679	16818	3.14857	8.06787e-05	0.00331583	4.09324	RT1-DB1//PSMA1//ADCYAP1//IL10//CCR1//PPM1B//HTRA1//IL2//APOE//SERPINC1//METRNL//IL22RA2//NT5E//NR1H3//ZFP36
GO:0051649	establishment of localization in cell	Biological process	106	1834	679	16818	1.43157	8.24028e-05	0.00336104	4.08406	OPTN//ABRA//SPRY2//MOAP1//ADORA3//YWHAZ//IL10//WNT5A//TMED2//GPD1//NUP107//PHAX//YWHAQ//SRPR//UCP3//SLC25A1//AP2B1//MAL//AP1B1//ARCN1//SNX7//CLTC//ARFIP1//RHOB//CLTA//STXBP3//EXOC8//HCK//CCR1//TRAPPC3//RER1//NUPL1//CDC42BPA//TOB1//TGFB3//SYT1//TNP2//UGT8//SOD1//DYNC1LI2//MTM1//GOLPH3//CALCA//ADORA2B//CLIC2//BDNF//NTRK2//GABBR1//VPS4B//ACTR3//EDN1//GHRHR//CACNA1C//ARHGAP17//HIF1A//CYB5R4//MC4R//SM…
GO:0048584	positive regulation of response to stimulus	Biological process	84	1377	679	16818	1.51095	8.40324e-05	0.00340173	4.07555	LPAR1//SOD1//TGFA//TGFB3//WNT5A//NTF3//FCNB//CD69//IL23A//PTAFR//PDE5A//HSPD1//ADORA2B//CFH//C4B//EREG//LAT//F3//RARRES2//IGF1//NTRK2//ADORA3//HCST//CACNB3//TXK//SULF1//PPM1A//CITED2//SMAD2//MSX1//ZFP423//HIF1A//PLA2G4A//GOLPH3//DDX5//TNIP2//NR1D1//LBP//NR1H3//ABRA//IL6ST//IL24//ARL2BP//IL2//GJA1//CTH//SECTM1A//TGM2//NUP62//PRKCD//EDN1//KITLG//IL11//CDON//CXCR3//POLR3D//UBE2V2//FGFBP1//RGD1311458…
GO:0051171	regulation of nitrogen compound metabolic process	Biological process	179	3436	679	16818	1.29034	8.58504e-05	0.00344939	4.06626	KLF11//CITED2//DMRT1//HMGN2//ZHX1//POU4F2//EDN1//ATXN1//NR1D1//ID2//AHR//PPARA//COPS2//ST18//PER1//DDX5//ID4//ETV6//NOC2L//TGIF1//CREBBP//PITX2//NR1H2//NR1H3//NR1H4//ZFP36//ZBTB10//MSX1//RNPS1//MYOD1//USF2//CDK9//CCNL1//GBX2//CSDE1//CEBPB//JUND//STAT5B//NFYB//TMPO//NR3C2//HBP1//PNRC1//STAT2//DR1//MEOX2//KCTD13//ASCC1//HIF1A//MYCN//SUMO1//SP110//IGSF1//NDN//ZC3H8//ZFP143//PIR//RUNX1//PDLIM1//HSF2/…
GO:0050921	positive regulation of chemotaxis	Biological process	13	93	679	16818	3.4623	8.94082e-05	0.00356573	4.04862	RARRES2//WNT5A//VEGFC//ARTN//NTF3//LPAR1//IL23A//EDN1//LBP//CCR1//FN1//PPM1F//CXCR3
GO:0016477	cell migration	Biological process	63	960	679	16818	1.62545	9.41869e-05	0.00372869	4.02601	WNT5A//GBX2//HIF1A//KITLG//GJA1//NTRK2//GPM6A//NDN//DYX1C1//PITX2//LBP//ITGB2//CALCA//CCL11//CXCR3//ADORA3//ICAM1//TNFRSF12A//FN1//DMRT1//ETS1//EVL//PPM1F//PFN1//RARRES2//P2RY6//IGF1//IL6ST//F3//RPS6KB1//WDR44//ABI3//TBCCD1//EDN1//WNT5B//CCL24//FAM110C//NTF3//CITED2//IL24//SULF1//DPEP1//CCR1//CORO1B//VEGFC//APOE//HEXB//GCNT1//GOLPH3//CCL20//LPAR1//IL23A//ARTN//OLFM1//NRG1//CDC42BPB//CDC42BPA//KCT…
GO:0006807	nitrogen compound metabolic process	Biological process	272	5600	679	16818	1.20305	9.7354e-05	0.00382594	4.01165	ARG2//WRNIP1//KCTD13//PRIM2//RBMS1//KLF11//CITED2//DMRT1//HMGN2//ZHX1//POU4F2//EDN1//ATXN1//NR1D1//ID2//AHR//PPARA//COPS2//ST18//PER1//DDX5//ID4//ETV6//NOC2L//TGIF1//CREBBP//PITX2//NR1H2//NR1H3//NR1H4//ZFP36//ZBTB10//MSX1//PABPC1//RNPS1//GEMIN6//STAT5B//MYOD1//USF2//PARP3//UBE2V2//METTL3//GM2A//ST8SIA3//CEBPB//ETS1//JUND//NFYB//PKNOX1//HIF1A//MED4//ZFP110//POLR3D//XYLT2//CTBS//UGDH//HIBADH//TKT//…
GO:0030825	positive regulation of cGMP metabolic process	Biological process	5	13	679	16818	9.52645	0.000103813	0.00402447	3.98375	NPPC//APOE//ADORA2B//ADNP//WNT5A
GO:0001568	blood vessel development	Biological process	40	528	679	16818	1.87642	0.000103901	0.00402447	3.98338	VEGFC//TGFA//FN1//MEOX2//PKNOX1//EMCN//HIF1A//ADM2//ANXA2//RHOB//ESM1//CXCR3//GBX2//EDN1//AHR//PITX2//CITED2//NTRK2//SULF1//ETS1//ADORA2B//TNFRSF12A//F3//CCL24//CCL11//BTG1//ITGB2//RUNX1//EREG//WNT5A//GJA1//ITGA7//APOE//FOSL1//NCOA6//LUZP1//HPGD//RAP1A//SPHK2//COL1A2
GO:0097285	cell-type specific apoptotic process	Biological process	36	458	679	16818	1.94689	0.000110547	0.00425131	3.95645	IL2//NOC2L//IL10//RHOB//ADCYAP1//NRG1//KITLG//PRKCD//EDN1//IGF1//BDNF//NTF3//CEBPB//OPTN//SOD1//NTRK2//GCLC//TGFB3//APOE//UBE2V2//HIF1A//XRCC4//HSPD1//ADNP//DIABLO//ZFP110//ZC3H8//WNT5A//NONO//CFDP1//STK17B//BTG1//ICAM1//TNIP2//CAST//MSX1
GO:0010243	response to organonitrogen compound	Biological process	57	849	679	16818	1.66292	0.00011253	0.00429689	3.94873	GRIN2A//SOD1//ICAM1//NR1H3//RHOQ//HIF1A//HMGCS1//ARG2//CTSB//CEBPB//SH3BP4//COL1A2//STXBP3//GHRHR//IL10//GGH//MC4R//UCP3//APOE//PPARA//PCK1//GCNT1//FABP3//RPS6KB1//FADS1//PRKCD//PKLR//SGK1//HSPD1//EDN1//GABBR1//GJA1//JUND//STAT5B//BTG1//EREG//SERPINA7//PTPRE//LDHA//SDC1//FOSL1//PER1//DUOX2//CACYBP//MSX1//EGR4//AHR//RAP1A//GPD1//NR1H4//FDX1//BDNF//KLF11//RARRES2//MGST1//PLA2G4A//PSMB2
GO:0000302	response to reactive oxygen species	Biological process	21	209	679	16818	2.48873	0.000115523	0.00438013	3.93733	SOD1//UCP3//EDN1//FN1//OLR1//PRKCD//LDHA//PLA2G4A//SDC1//FOSL1//HSPD1//TPO//DUOX2//CFH//ETS1//F3//HIF1A//RHOB//DPEP1//MYH7//ALDH3A2
GO:0006090	pyruvate metabolic process	Biological process	12	83	679	16818	3.58103	0.00011908	0.0044834	3.92416	LDHA//LDHB//PFKFB2//PKLR//PFKL//LDHC//HIF1A//IGF1//ENTPD5//GPD1//PCK1//PPARA
GO:0042592	homeostatic process	Biological process	81	1330	679	16818	1.50847	0.00011996	0.00448519	3.92096	PARP3//AHR//SOD1//CNGB1//HIF1A//LAT//EDN1//COMT//ERO1L//GCLC//LOC305806//ANXA7//CACNA1C//CALCA//RGN//APOE//HEXB//S100VP//CCR1//SLC24A2//SLC31A2//ARF1//HEPH//IREB2//NR3C2//SGK1//SLC9A2//IL2//ADCYAP1//GJA1//CXCR3//CLIC2//CNNM2//IDE//UBC//IGF1//GHRHR//PKNOX1//PLA2G4A//TGM2//KITLG//ADNP//RT1-DB1//CYB5R4//PCK1//ABCG5//APOA5//CYP7A1//PLA2G10//NR1H2//NR1H3//FABP3//STAT5B//ZC3H8//ID2//CTSK//ETS1//INPP5D/…
GO:0010638	positive regulation of organelle organization	Biological process	27	306	679	16818	2.18548	0.000123671	0.00459203	3.90773	ICAM1//CCL24//CCL11//PFN1//EVL//ACTR3//ARL2//CLIP1//PLA2G4A//SYT1//ANXA2//ARF1//CORO1B//ARID5A//WNT5A//DMRT1//EDN1//IGF1//TGFA//EREG//SDC4//PPM1F//MOAP1//MSX1//HCK//NTF3//TMED9
GO:0051272	positive regulation of cellular component movement	Biological process	28	323	679	16818	2.14714	0.000126156	0.00462245	3.89909	ADORA3//ICAM1//ETS1//WNT5A//PPM1F//HIF1A//PFN1//RARRES2//P2RY6//IGF1//IL6ST//F3//RPS6KB1//EDN1//FN1//WNT5B//CCL24//CCL11//FAM110C//NTF3//VEGFC//LPAR1//IL23A//LBP//CCR1//CCL20//STAT5B//ACTN4
GO:0002237	response to molecule of bacterial origin	Biological process	31	374	679	16818	2.05303	0.00012743	0.00462245	3.89473	LBP//IRAK2//PTAFR//C4B//PDE5A//MGST1//CEBPB//COMT//EDN1//IGF1//JUND//PLA2G4A//STAT5B//IL10//ICAM1//F3//ALPL//PTGFR//NR1H4//HSPD1//RPS6KB1//WNT5A//CFH//IL24//NR1D1//FN1//ARG2//CCL20//HIF1A//TNIP2//NR1H3
GO:0090066	regulation of anatomical structure size	Biological process	31	374	679	16818	2.05303	0.00012743	0.00462245	3.89473	CALCA//TWF1//NPPC//ADCYAP1//GJA1//ADORA2B//EDN1//CACNA1C//BDNF//PRKCD//PFN1//ICAM1//CCL24//CCL11//EVL//ACTR3//ARF1//CORO1B//PDE5A//APOE//FN1//TRPV2//TNFRSF12A//ADNP//AHR//HIF1A//RND2//WNT5A//GCLC//CAPZA3//SOD1
GO:0032496	response to lipopolysaccharide	Biological process	30	357	679	16818	2.08141	0.000127925	0.00462245	3.89305	LBP//IRAK2//PTAFR//CFH//IL24//NR1D1//IL10//ICAM1//FN1//ARG2//CCL20//HIF1A//TNIP2//NR1H3//WNT5A//PDE5A//MGST1//CEBPB//COMT//EDN1//IGF1//JUND//PLA2G4A//STAT5B//F3//ALPL//PTGFR//NR1H4//HSPD1//RPS6KB1
GO:0010817	regulation of hormone levels	Biological process	34	427	679	16818	1.97222	0.000133213	0.00478146	3.87545	ADORA3//YWHAZ//TPO//DUOX2//COMT//HIF1A//EDN1//GHRHR//STXBP3//CYB5R4//CACNA1C//MC4R//SMAD2//GJA1//PFKFB2//SERP1//GABBR1//CYP26A1//CYP26B1//RT1-DB1//DIO1//FDX1//IDE//STAT5B//RBP2//PFKL//IL6ST//IL11//ADCYAP1//NR1D1//SLCO1A5//SERPINA7//IGF1//RUNX1
GO:0031346	positive regulation of cell projection organization	Biological process	22	227	679	16818	2.4005	0.000136131	0.00483967	3.86604	ACTR3//ADCYAP1//NTRK2//UBE2V2//ENC1//RAP1A//SCN1B//TMEM30A//NEGR1//WNT5A//ADNP//FN1//APOE//TRPV2//TNFRSF12A//RND2//SGK1//TGFB3//GPM6A//RHOQ//PFN1//CORO1B
GO:0043030	regulation of macrophage activation	Biological process	6	21	679	16818	7.07679	0.000136633	0.00483967	3.86445	NR1H3//LBP//TNIP2//HSPD1//WNT5A//PLA2G10
GO:0043068	positive regulation of programmed cell death	Biological process	32	393	679	16818	2.0168	0.000138596	0.00487712	3.85825	IL10//DUSP6//LPAR1//PRKCD//IL24//PDE5A//GRIN2A//LDHA//PLA2G4A//GADD45A//IGF2R//FOSL1//TGFB3//RNPS1//DIABLO//IFIT2//HIF1A//MOAP1//SP110//TNFRSF12A//DCUN1D3//KLF11//INPP5D//TGM2//HSPD1//RHOB//GZMB//ZC3H8//WNT5A//STK17B//BTG1//MSX1
GO:0050793	regulation of developmental process	Biological process	105	1838	679	16818	1.41497	0.000140573	0.00491456	3.8521	VEGFC//HIF1A//KITLG//CITED2//BDNF//ANXA7//ICAM1//FN1//HCK//CCL24//CFDP1//CCL11//HEXB//ERMN//TBCCD1//ITGA7//BAMBI//RHOQ//TGIF1//TGFB3//SMAD2//PPARA//ADCYAP1//NTRK2//UBE2V2//ENC1//RAP1A//SCN1B//TMEM30A//NEGR1//WNT5A//ADNP//LPAR1//SEPT7//SULF1//CXCR3//METTL3//LHX5//IGF1//ZMYM4//GJA1//GPM6B//PLA2G4A//CCR1//CREBBP//RUNX1//INPP5D//STAT5B//ZC3H8//RAF1//HMGN2//MSX1//EDN1//DUSP6//IL23A//MYOD1//ID2//IL2//N…
GO:0006820	anion transport	Biological process	35	446	679	16818	1.94374	0.000141604	0.00491869	3.84892	SLC38A2//SLC7A13//CLCC1//CLCN3//SLC25A1//PRKCD//SLC25A22//SLC38A3//ARG2//BDNF//NTRK2//GABBR1//SLCO1A5//SLC10A1//SLC10A2//SLC7A5//SERINC1//GJA1//SLC33A1//SLC23A1//ACSL4//APOE//FABP3//PITPNB//P2RY6//EDN1//PLA2G10//CLIC2//VDAC3//TMEM30A//ATP10A//PLA2G4A//SERPINA7//GABRD//GABRG3
GO:0009056	catabolic process	Biological process	133	2443	679	16818	1.34844	0.000142998	0.00493525	3.84467	SNAP29//PABPC1//RNPS1//ZFP36//UBE2V2//PFKFB2//CTBS//ALDH1B1//LDHA//LDHB//PKLR//PFKL//LDHC//HIBADH//TKT//HIF1A//RAB38//GNL3//RIT2//RAP1A//RAB21//SRPR//RHEBL1//RAB34//REM1//ARL2//RHOQ//NT5E//PDE10A//ABCG5//ATP5D//IDE//WRNIP1//DDX5//MYH7//CRBN//ATP6V1E1//TOR1B//VPS4B//ABCB10//DPYSL5//GALT//DNASE1L3//SOD1//CTSK//PSMB2//CTSB//RNF40//USP16//PSMA1//ARIH1//FBXO8//USP33//FBXL12//UBC//CUL5//DMGDH//HAAO//EH…
GO:0046889	positive regulation of lipid biosynthetic process	Biological process	10	61	679	16818	4.06046	0.000150659	0.00510963	3.822	NR1H2//NR1H3//ADORA2B//PLA2G4A//APOA5//NR1D1//IGF1//PRKCD//APOE//NT5E
GO:0072358	cardiovascular system development	Biological process	58	878	679	16818	1.63621	0.000150897	0.00510963	3.82132	VEGFC//TGFA//FN1//MEOX2//PKNOX1//EMCN//HIF1A//ADM2//ANXA2//RHOB//ESM1//CXCR3//CITED2//AHR//SPHK2//COL1A2//GBX2//EDN1//PITX2//NTRK2//CALCA//GJA1//WNT5A//TMED2//MSX1//ID2//NRG1//SCN5A//LUZP1//NCOA6//RAF1//PPARA//MOSPD3//CACYBP//SMAD2//BBS7//MYH7//SULF1//SMARCA2//ETS1//ADORA2B//TNFRSF12A//F3//CCL24//CCL11//BTG1//ITGB2//RUNX1//EREG//ITGA7//APOE//DUSP6//IGF1//FOSL1//POPDC2//GALNT11//HPGD//RAP1A
GO:0072359	circulatory system development	Biological process	58	878	679	16818	1.63621	0.000150897	0.00510963	3.82132	VEGFC//TGFA//FN1//MEOX2//PKNOX1//EMCN//HIF1A//ADM2//ANXA2//RHOB//ESM1//CXCR3//CITED2//AHR//SPHK2//COL1A2//GBX2//EDN1//PITX2//NTRK2//CALCA//GJA1//WNT5A//TMED2//MSX1//ID2//NRG1//SCN5A//LUZP1//NCOA6//RAF1//PPARA//MOSPD3//CACYBP//SMAD2//BBS7//MYH7//SULF1//SMARCA2//ETS1//ADORA2B//TNFRSF12A//F3//CCL24//CCL11//BTG1//ITGB2//RUNX1//EREG//ITGA7//APOE//DUSP6//IGF1//FOSL1//POPDC2//GALNT11//HPGD//RAP1A
GO:0032535	regulation of cellular component size	Biological process	22	229	679	16818	2.37953	0.000154567	0.00517624	3.81088	TWF1//BDNF//PRKCD//PFN1//ICAM1//CCL24//CCL11//EVL//ACTR3//ARF1//CORO1B//FN1//APOE//TRPV2//TNFRSF12A//ADNP//EDN1//AHR//HIF1A//RND2//WNT5A//CAPZA3
GO:1901698	response to nitrogen compound	Biological process	60	918	679	16818	1.61887	0.000154787	0.00517624	3.81027	GRIN2A//SOD1//ICAM1//NR1H3//RHOQ//PRKCD//MGST1//PLA2G4A//HMGCS1//PSMB2//RPS6KB1//HIF1A//ARG2//CTSB//CEBPB//SH3BP4//COL1A2//PRKRA//STXBP3//GHRHR//IL10//GGH//MC4R//UCP3//APOE//PPARA//PCK1//GCNT1//FABP3//FADS1//PKLR//SGK1//HSPD1//EDN1//GABBR1//GJA1//JUND//STAT5B//BTG1//EREG//SERPINA7//PTPRE//LDHA//SDC1//FOSL1//PER1//DUOX2//CACYBP//MSX1//EGR4//AHR//RAP1A//GPD1//NR1H4//TPO//DPEP1//FDX1//BDNF//KLF11//R…
GO:0015711	organic anion transport	Biological process	28	328	679	16818	2.11441	0.000163485	0.00543334	3.78652	SLC38A2//SLC7A13//SLC25A1//PRKCD//SLC25A22//SLC38A3//ARG2//BDNF//NTRK2//GABBR1//SLCO1A5//SLC10A1//SLC10A2//SLC7A5//SERINC1//GJA1//SLC33A1//SLC23A1//ACSL4//APOE//FABP3//PITPNB//EDN1//PLA2G10//TMEM30A//ATP10A//PLA2G4A//SERPINA7
GO:0010942	positive regulation of cell death	Biological process	34	432	679	16818	1.94939	0.000166222	0.00549043	3.77931	IL10//DUSP6//LPAR1//PRKCD//IL24//PDE5A//GRIN2A//LDHA//PLA2G4A//GADD45A//IGF2R//FOSL1//TGFB3//RNPS1//DIABLO//IFIT2//HIF1A//MOAP1//SP110//TNFRSF12A//DCUN1D3//KLF11//INPP5D//TGM2//HSPD1//RHOB//GZMB//ZC3H8//WNT5A//APOE//STK17B//BTG1//MSX1//MYCN
GO:0030522	intracellular receptor signaling pathway	Biological process	19	184	679	16818	2.55765	0.000168758	0.00554019	3.77274	MED4//POU4F2//ANDPRO//NR3C2//GHRHR//DYX1C1//DDX5//CITED2//NR1H4//CYP26A1//CYP26B1//NR1H2//TGIF1//IGF1//PER1//AHR//PPARA//RGD1303130//NR1H3
GO:0048520	positive regulation of behavior	Biological process	14	113	679	16818	3.0687	0.000182276	0.00587763	3.73927	RARRES2//WNT5A//FN1//PPM1F//CXCR3//VEGFC//ARTN//NTF3//LPAR1//IL23A//EDN1//LBP//CCR1//GJA1
GO:0050731	positive regulation of peptidyl-tyrosine phosphorylation	Biological process	16	141	679	16818	2.81064	0.000184182	0.00587763	3.73475	TGFA//EREG//IL23A//IL6ST//IL24//ARL2BP//IL2//IGF1//NRG1//PAK2//VEGFC//IL11//ICAM1//KITLG//ADNP//NTF3
GO:0008284	positive regulation of cell proliferation	Biological process	51	749	679	16818	1.68653	0.00018426	0.00587763	3.73457	F3//CCL24//CCL11//WNT5A//VEGFC//HIF1A//MYCN//LHX5//IGF1//IL2//IL13RA1//IL23A//STAT5B//IL6ST//XRCC4//TGIF1//ANXA2//EREG//SULF1//EDN1//ID2//TGM2//RPS6KB1//TGFA//SCN5A//HTRA1//NRG1//KITLG//CDON//PITX2//IL24//IL11//ADCYAP1//ETS1//OPTN//PLA2G4A//NTRK2//SLC25A5//GHRHR//TSHR//HCK//ID4//CLEC11A//ADORA2B//SPHK2//PRKRA//FGFBP1//ESM1//NTF3//BAMBI//CXCR3
GO:0032270	positive regulation of cellular protein metabolic process	Biological process	54	807	679	16818	1.65739	0.00018542	0.00587763	3.73184	GADD45A//MAP3K8//RAF1//LPAR1//SOD1//TGFA//TGFB3//WNT5A//NTF3//IL2//RARRES2//CDON//ANXA2//HSPA2//EREG//NRG1//COPS8//IL23A//UPF3A//SERP1//CIRBP//RPS6KB1//RASSF5//VEGFC//CALCA//ADNP//GCLC//UBE2V2//SUMO1//BBS7//APOE//IL11//BDNF//SPRY2//ARID5A//PRKCD//IL6ST//IL24//ARL2BP//IGF1//PDE5A//EDN1//KITLG//ADCYAP1//SDC4//RAP1A//USP16//ICAM1//PAK2//KCNE2//CTSC//PLA2G10//NR1H2//NR1H3
GO:0010556	regulation of macromolecule biosynthetic process	Biological process	156	2967	679	16818	1.3023	0.000186143	0.00587763	3.73015	KLF11//CITED2//DMRT1//HMGN2//ZHX1//POU4F2//EDN1//ATXN1//NR1D1//ID2//AHR//PPARA//COPS2//ST18//PER1//DDX5//ID4//ETV6//NOC2L//TGIF1//CREBBP//PITX2//NR1H2//NR1H3//NR1H4//ZFP36//ZBTB10//MSX1//USF2//CCNL1//GBX2//CSDE1//CEBPB//JUND//STAT5B//NFYB//TMPO//NR3C2//HBP1//PNRC1//STAT2//DR1//MEOX2//KCTD13//ASCC1//HIF1A//MYCN//SUMO1//SP110//IGSF1//NDN//ZC3H8//ZFP143//CDK9//PIR//RUNX1//PDLIM1//HSF2//ADNP//SMARCD2…
GO:0006869	lipid transport	Biological process	22	232	679	16818	2.34876	0.000186366	0.00587763	3.72963	APOE//NR1H2//NR1H3//ABCG5//ACSL4//FABP3//PITPNB//LBP//VPS4B//EDN1//PLA2G10//TMEM30A//ATP10A//PSAP//PLA2G4A//PPARA//PRKCD//RUNX1//APOA5//GM2A//LRP10//GULP1
GO:0046942	carboxylic acid transport	Biological process	23	248	679	16818	2.2971	0.000186678	0.00587763	3.72891	SLC38A2//SLC7A13//SLC25A1//PRKCD//SLC25A22//SLC38A3//ARG2//BDNF//NTRK2//GABBR1//SLCO1A5//SLC10A1//SLC10A2//SLC7A5//SERINC1//SLC23A1//ACSL4//APOE//FABP3//EDN1//PLA2G10//PLA2G4A//SERPINA7
GO:0040017	positive regulation of locomotion	Biological process	28	331	679	16818	2.09524	0.000190346	0.00595829	3.72046	ADORA3//ICAM1//ETS1//WNT5A//PPM1F//HIF1A//PFN1//RARRES2//P2RY6//IGF1//IL6ST//F3//RPS6KB1//EDN1//FN1//WNT5B//CCL24//CCL11//FAM110C//NTF3//VEGFC//CXCR3//ARTN//LPAR1//IL23A//LBP//CCR1//CCL20
GO:0010876	lipid localization	Biological process	24	265	679	16818	2.24321	0.000195733	0.00609147	3.70834	APOA5//APOE//GM2A//LBP//LRP10//GULP1//NR1H2//NR1H3//PLA2G10//PPARA//ABCG5//ACSL4//FABP3//PITPNB//STAT5B//HEXB//VPS4B//EDN1//TMEM30A//ATP10A//PSAP//PLA2G4A//PRKCD//RUNX1
GO:0006796	phosphate-containing compound metabolic process	Biological process	172	3333	679	16818	1.2782	0.000205959	0.0063729	3.68622	CCNL1//CCNA1//NRG1//MAP3K8//POU4F2//RAF1//TGFA//MAPK6//GADD45A//LPAR1//SOD1//TGFB3//WNT5A//NTF3//DUSP6//IGF1//IL2//ZBED3//RARRES2//CDON//ANXA2//HSPA2//EREG//PFKL//PFKFB2//PFKFB4//UGDH//GK2//GPD1//HIBADH//TKT//BDNF//UQCRH//NT5E//NME7//ADCY2//ATP5D//NPPC//RAB38//GNL3//RIT2//RAP1A//RAB21//SRPR//RHEBL1//RAB34//REM1//ARL2//RHOQ//PAICS//PDE10A//ABCG5//IDE//WRNIP1//DDX5//MYH7//CRBN//ATP6V1E1//TOR1B//VPS…
GO:0015849	organic acid transport	Biological process	23	250	679	16818	2.27873	0.000210038	0.00646197	3.6777	SLC38A2//SLC7A13//SLC25A1//PRKCD//SLC25A22//SLC38A3//ARG2//BDNF//NTRK2//GABBR1//SLCO1A5//SLC10A1//SLC10A2//SLC7A5//SERINC1//SLC23A1//ACSL4//APOE//FABP3//EDN1//PLA2G10//PLA2G4A//SERPINA7
GO:0048513	organ development	Biological process	160	3065	679	16818	1.29299	0.000213483	0.00653064	3.67064	SULF1//MYCN//ADCYAP1//SOD1//ICAM1//AHR//KITLG//PLA2G4A//GPR149//EREG//STAT5B//RAB18//BBS7//ID2//BDNF//SDC4//SDC1//ARG2//SMAD2//GBX2//HIF1A//AQP11//ALDH9A1//WNT5A//MSX1//TXK//CITED2//IGF2R//CAST//HMGCS1//RUNX1//CEBPB//TMED2//GJA1//ALPL//IMPAD1//WNT5B//IFT80//ARID5A//PITX2//CDON//PTPRZ1//SIPA1L3//XRCC4//NRG1//SCN5A//LUZP1//IFT74//GPM6A//NPPC//VEGFC//TGFB3//SLIT3//STXBP3//NCOA6//CNTN4//H3F3B//PPP3CC…
GO:0048514	blood vessel morphogenesis	Biological process	35	456	679	16818	1.90111	0.00021678	0.00659402	3.66398	VEGFC//TGFA//FN1//MEOX2//PKNOX1//EMCN//HIF1A//ADM2//ANXA2//RHOB//ESM1//CXCR3//GBX2//EDN1//AHR//PITX2//CITED2//NTRK2//SULF1//ETS1//ADORA2B//TNFRSF12A//F3//CCL24//CCL11//BTG1//ITGB2//RUNX1//EREG//WNT5A//APOE//HPGD//RAP1A//GJA1//ITGA7
GO:0009967	positive regulation of signal transduction	Biological process	64	1011	679	16818	1.56795	0.000228262	0.00690429	3.64157	LPAR1//SOD1//TGFA//TGFB3//WNT5A//NTF3//EREG//IL23A//F3//IGF1//NTRK2//ADORA3//HCST//SULF1//PPM1A//CITED2//SMAD2//MSX1//ZFP423//HIF1A//GOLPH3//DDX5//LBP//NR1H3//ABRA//IL6ST//IL24//ARL2BP//IL2//GJA1//CTH//SECTM1A//TNIP2//TGM2//NUP62//PRKCD//PDE5A//EDN1//KITLG//IL11//CDON//CXCR3//FGFBP1//RGD1311458//IFT80//GADD45A//NRG1//SPRY2//FAM110C//TXK//ADCYAP1//ICAM1//RAP1A//CCR1//ZBED3//BAMBI//MAL//ESM1//EMP2/…
GO:1903035	negative regulation of response to wounding	Biological process	13	102	679	16818	3.1568	0.000231134	0.00695209	3.63614	RT1-DB1//PSMA1//ADCYAP1//IL10//IL2//APOE//SERPINC1//METRNL//IL22RA2//NT5E//NR1H3//ZFP36//GJA1
GO:0043065	positive regulation of apoptotic process	Biological process	31	387	679	16818	1.98406	0.000234277	0.00700747	3.63027	IL10//ZC3H8//WNT5A//STK17B//BTG1//MSX1//DUSP6//LPAR1//PRKCD//IL24//PDE5A//GRIN2A//LDHA//PLA2G4A//GADD45A//IGF2R//FOSL1//TGFB3//RNPS1//DIABLO//IFIT2//HIF1A//MOAP1//SP110//TNFRSF12A//DCUN1D3//KLF11//INPP5D//TGM2//HSPD1//RHOB
GO:1901362	organic cyclic compound biosynthetic process	Biological process	165	3184	679	16818	1.28356	0.00023698	0.00701762	3.62529	KLF11//CITED2//DMRT1//HMGN2//ZHX1//POU4F2//EDN1//ATXN1//NR1D1//ID2//AHR//PPARA//COPS2//ST18//PER1//DDX5//ID4//ETV6//NOC2L//TGIF1//CREBBP//PITX2//NR1H2//NR1H3//NR1H4//ZFP36//ZBTB10//MSX1//USF2//WRNIP1//CEBPB//ETS1//JUND//STAT5B//NFYB//PKNOX1//HIF1A//MED4//ZFP110//POLR3D//UGDH//NT5E//NME7//ADCY2//ATP5D//NPPC//PAICS//PRIM2//CCNL1//NCOA6//LHX5//EGR4//NR3C2//HBP1//ABRA//PNRC1//USP16//STAT2//DR1//SMAD2…
GO:0032800	receptor biosynthetic process	Biological process	6	23	679	16818	6.46142	0.000237223	0.00701762	3.62484	EDN1//HIF1A//NR1H3//NR1D1//PPARA//IL10
GO:0014070	response to organic cyclic compound	Biological process	64	1013	679	16818	1.56486	0.000240961	0.00708926	3.61805	HIF1A//HMGCS1//BDNF//PRKRA//ETS1//STAT5B//F3//AHR//WNT5A//FOSL1//TGFB3//NR1H3//ARG2//PKLR//HSPD1//PLA2G4A//ALPL//PDE5A//EDN1//S100VP//PSPH//RPS6KB1//GABBR1//PPARA//GRIN2A//NR1D1//NR3C2//NR1H2//NR1H4//SGK1//CITED2//LDHA//GHRHR//IGF1//UCP3//SERPINA7//SDC1//IL10//FN1//SLIT3//PER1//DUOX2//SMAD2//MSX1//SOD1//EGR4//RAP1A//GPD1//ADCYAP1//MYOD1//CYP7A1//APOE//FDX1//COL1A2//DUSP6//ANXA7//PRKCD//COMT//JUND…
GO:0034097	response to cytokine	Biological process	40	550	679	16818	1.80137	0.000244379	0.00715074	3.61194	IRAK2//STAT5B//IL6ST//IL21R//IL22RA2//EREG//DUOX2//COMMD7//RT1-DB1//BDNF//RPS6KB1//IFIT2//IFIT3//IL13RA1//CCL11//TXK//WNT5A//CCR1//CXCR3//SLIT3//TNIP2//ETS1//CREBBP//CTSB//ACSL4//CDK9//CFH//EDN1//ARG2//ICAM1//FN1//APOE//HIF1A//CPD//IL24//ST3GAL6//CALCA//NTRK2//GPD1//FOSL1
GO:0048870	cell motility	Biological process	65	1034	679	16818	1.55703	0.000247338	0.0071595	3.60671	WNT5A//GBX2//HIF1A//KITLG//GJA1//NTRK2//GPM6A//NDN//DYX1C1//PITX2//LBP//ITGB2//CALCA//CCL11//CXCR3//ADORA3//ICAM1//TNFRSF12A//FN1//DMRT1//ETS1//EVL//PPM1F//PFN1//RARRES2//P2RY6//IGF1//IL6ST//F3//RPS6KB1//NRG1//CDC42BPB//CDC42BPA//KCTD13//CORO1B//LCP1//USP33//TMEM18//GOLPH3//ITGA7//BAMBI//TNP2//LDHC//WDR44//ABI3//TBCCD1//EDN1//WNT5B//CCL24//FAM110C//NTF3//CITED2//IL24//SULF1//DPEP1//CCR1//VEGFC//A…
GO:0051674	localization of cell	Biological process	65	1034	679	16818	1.55703	0.000247338	0.0071595	3.60671	WNT5A//GBX2//HIF1A//KITLG//GJA1//NTRK2//GPM6A//NDN//DYX1C1//PITX2//LBP//ITGB2//CALCA//CCL11//CXCR3//ADORA3//ICAM1//TNFRSF12A//FN1//DMRT1//ETS1//EVL//PPM1F//PFN1//RARRES2//P2RY6//IGF1//IL6ST//F3//RPS6KB1//NRG1//CDC42BPB//CDC42BPA//KCTD13//CORO1B//LCP1//USP33//TMEM18//GOLPH3//ITGA7//BAMBI//TNP2//LDHC//WDR44//ABI3//TBCCD1//EDN1//WNT5B//CCL24//FAM110C//NTF3//CITED2//IL24//SULF1//DPEP1//CCR1//VEGFC//A…
GO:0018130	heterocycle biosynthetic process	Biological process	160	3076	679	16818	1.28836	0.000254388	0.00732421	3.5945	KLF11//CITED2//DMRT1//HMGN2//ZHX1//POU4F2//EDN1//ATXN1//NR1D1//ID2//AHR//PPARA//COPS2//ST18//PER1//DDX5//ID4//ETV6//NOC2L//TGIF1//CREBBP//PITX2//NR1H2//NR1H3//NR1H4//ZFP36//ZBTB10//MSX1//USF2//WRNIP1//CEBPB//ETS1//JUND//STAT5B//NFYB//PKNOX1//HIF1A//MED4//ZFP110//POLR3D//UGDH//NT5E//NME7//ADCY2//ATP5D//NPPC//PAICS//PRIM2//CCNL1//NCOA6//LHX5//EGR4//NR3C2//HBP1//ABRA//PNRC1//USP16//STAT2//DR1//SMAD2…
GO:0007368	determination of left/right symmetry	Biological process	12	90	679	16818	3.3025	0.000260452	0.00741943	3.58427	CITED2//GJA1//HIF1A//WNT5A//TMED2//SMAD2//NME7//ALG5//GALNT11//TGIF1//DYX1C1//PITX2
GO:0050728	negative regulation of inflammatory response	Biological process	12	90	679	16818	3.3025	0.000260452	0.00741943	3.58427	RT1-DB1//PSMA1//ADCYAP1//IL10//IL2//APOE//SERPINC1//METRNL//IL22RA2//NT5E//NR1H3//ZFP36
GO:0009617	response to bacterium	Biological process	39	534	679	16818	1.80896	0.000267719	0.00756254	3.57232	IL10//MMP7//PRKCD//LBP//SCD1//HCK//IL23A//OPTN//RT1-DB1//IRAK2//PTAFR//C4B//PDE5A//MGST1//CEBPB//COMT//EDN1//IGF1//JUND//PLA2G4A//STAT5B//ICAM1//F3//ALPL//PTGFR//NR1H4//HSPD1//RPS6KB1//WNT5A//CFH//IL24//NR1D1//FN1//ARG2//CCL20//HIF1A//TNIP2//NR1H3//SP110
GO:0034654	nucleobase-containing compound biosynthetic process	Biological process	157	3012	679	16818	1.29107	0.000268285	0.00756254	3.5714	KLF11//CITED2//DMRT1//HMGN2//ZHX1//POU4F2//EDN1//ATXN1//NR1D1//ID2//AHR//PPARA//COPS2//ST18//PER1//DDX5//ID4//ETV6//NOC2L//TGIF1//CREBBP//PITX2//NR1H2//NR1H3//NR1H4//ZFP36//ZBTB10//MSX1//USF2//WRNIP1//CEBPB//ETS1//JUND//STAT5B//NFYB//PKNOX1//HIF1A//MED4//ZFP110//POLR3D//UGDH//NT5E//NME7//ADCY2//ATP5D//NPPC//PAICS//PRIM2//CCNL1//NCOA6//LHX5//EGR4//NR3C2//HBP1//ABRA//PNRC1//USP16//STAT2//DR1//SMAD2…
GO:0050801	ion homeostasis	Biological process	42	590	679	16818	1.7632	0.000271175	0.00760421	3.56675	EDN1//COMT//ANXA7//CACNA1C//CALCA//RGN//APOE//HEXB//S100VP//CCR1//SLC24A2//SLC31A2//ARF1//HEPH//SOD1//HIF1A//IREB2//NR3C2//SGK1//SLC9A2//IL2//ADCYAP1//GJA1//CXCR3//CLIC2//CNNM2//TGM2//AQP11//ERO1L//MS4A2//CUL5//CNGB1//IL6ST//LPAR1//GCLC//HFE2//SCNN1A//FABP3//SCN5A//SCN1B//TRPV5//RAB38
GO:0019438	aromatic compound biosynthetic process	Biological process	160	3081	679	16818	1.28627	0.00027527	0.00767904	3.56024	KLF11//CITED2//DMRT1//HMGN2//ZHX1//POU4F2//EDN1//ATXN1//NR1D1//ID2//AHR//PPARA//COPS2//ST18//PER1//DDX5//ID4//ETV6//NOC2L//TGIF1//CREBBP//PITX2//NR1H2//NR1H3//NR1H4//ZFP36//ZBTB10//MSX1//USF2//WRNIP1//CEBPB//ETS1//JUND//STAT5B//NFYB//PKNOX1//HIF1A//MED4//ZFP110//POLR3D//UGDH//NT5E//NME7//ADCY2//ATP5D//NPPC//PAICS//PRIM2//CCNL1//NCOA6//LHX5//EGR4//NR3C2//HBP1//ABRA//PNRC1//USP16//STAT2//DR1//SMAD2…
GO:0010035	response to inorganic substance	Biological process	40	554	679	16818	1.78836	0.000283352	0.00786375	3.54767	SOD1//UCP3//SYT1//PKLR//SLC14A2//CPOX//IREB2//GRIN2A//GGH//HAAO//NT5E//EDN1//FN1//PLA2G4A//ARG2//ICAM1//HMGCS1//HIF1A//BDNF//OLR1//PRKCD//LDHA//SDC1//FOSL1//HSPD1//TPO//DUOX2//ANXA7//CFH//ETS1//F3//RHOB//JUND//SCN5A//CACYBP//WNT5A//DPEP1//ID2//XRCC4//ADNP
GO:0044271	cellular nitrogen compound biosynthetic process	Biological process	162	3129	679	16818	1.28237	0.000288467	0.00796466	3.5399	ARG2//KLF11//CITED2//DMRT1//HMGN2//ZHX1//POU4F2//EDN1//ATXN1//NR1D1//ID2//AHR//PPARA//COPS2//ST18//PER1//DDX5//ID4//ETV6//NOC2L//TGIF1//CREBBP//PITX2//NR1H2//NR1H3//NR1H4//ZFP36//ZBTB10//MSX1//USF2//WRNIP1//CEBPB//ETS1//JUND//STAT5B//NFYB//PKNOX1//HIF1A//MED4//ZFP110//POLR3D//UGDH//NT5E//NME7//ADCY2//ATP5D//NPPC//PAICS//PRIM2//CCNL1//NCOA6//LHX5//EGR4//NR3C2//HBP1//ABRA//PNRC1//USP16//STAT2//DR1/…
GO:1901135	carbohydrate derivative metabolic process	Biological process	101	1791	679	16818	1.39679	0.000306389	0.00841633	3.51373	GM2A//ST8SIA3//PFKL//PFKFB2//PFKFB4//XYLT2//CTBS//HEXB//NANP//UGDH//GK2//GPD1//BDNF//UQCRH//ADCY2//ATP5D//NPPC//NME7//RAB38//GNL3//RIT2//RAP1A//RAB21//SRPR//RHEBL1//RAB34//REM1//ARL2//RHOQ//PAICS//NT5E//PDE10A//ABCG5//IDE//WRNIP1//DDX5//MYH7//CRBN//ATP6V1E1//TOR1B//VPS4B//ABCB10//GALT//PARP3//ST3GAL6//GALNT14//ISPD//SERP1//ST3GAL5//GALNT5//ENTPD5//SERINC1//UGT8//PKLR//LDHC//CALCA//GHRHR//GABBR1//…
GO:1901575	organic substance catabolic process	Biological process	123	2268	679	16818	1.34328	0.00031442	0.00859309	3.50249	PABPC1//RNPS1//ZFP36//UBE2V2//PFKFB2//CTBS//ALDH1B1//LDHA//LDHB//PKLR//PFKL//LDHC//HIBADH//TKT//HIF1A//RAB38//GNL3//RIT2//RAP1A//RAB21//SRPR//RHEBL1//RAB34//REM1//ARL2//RHOQ//NT5E//PDE10A//ABCG5//ATP5D//IDE//WRNIP1//DDX5//MYH7//CRBN//ATP6V1E1//TOR1B//VPS4B//ABCB10//DPYSL5//GALT//DNASE1L3//SOD1//CTSK//PSMB2//CTSB//RNF40//USP16//PSMA1//ARIH1//FBXO8//USP33//FBXL12//UBC//CUL5//DMGDH//HAAO//EHHADH//FA…
GO:0010468	regulation of gene expression	Biological process	170	3316	679	16818	1.26981	0.000317537	0.00863445	3.49821	KLF11//CITED2//DMRT1//HMGN2//ZHX1//POU4F2//EDN1//ATXN1//NR1D1//ID2//AHR//PPARA//COPS2//ST18//PER1//DDX5//ID4//ETV6//NOC2L//TGIF1//CREBBP//PITX2//NR1H2//NR1H3//NR1H4//ZFP36//ZBTB10//MSX1//RNPS1//MYOD1//USF2//MTRR//CCNL1//GBX2//CSDE1//CEBPB//JUND//STAT5B//NFYB//TMPO//NR3C2//HBP1//PNRC1//STAT2//DR1//MEOX2//KCTD13//ASCC1//HIF1A//MYCN//SUMO1//SP110//IGSF1//NDN//ZC3H8//ZFP143//CDK9//PIR//RUNX1//PDLIM1/…
GO:0006979	response to oxidative stress	Biological process	30	377	679	16818	1.97099	0.000328647	0.00886147	3.48327	SOD1//MYH7//ALDH3A2//UCP3//DIABLO//EDN1//FN1//PRKRA//OLR1//PRKCD//LDHA//PLA2G4A//SDC1//FOSL1//HSPD1//TPO//DUOX2//HIF1A//CFH//ETS1//F3//RHOB//MGST1//DPEP1//NONO//GCLC//APOE//BTG1//PON2//BTG3
GO:0030335	positive regulation of cell migration	Biological process	26	308	679	16818	2.09087	0.000329178	0.00886147	3.48257	ADORA3//ICAM1//ETS1//WNT5A//PPM1F//HIF1A//PFN1//RARRES2//P2RY6//IGF1//IL6ST//F3//RPS6KB1//VEGFC//LPAR1//IL23A//EDN1//LBP//CCR1//CCL20//CCL24//FN1//WNT5B//CCL11//FAM110C//NTF3
GO:0050730	regulation of peptidyl-tyrosine phosphorylation	Biological process	19	194	679	16818	2.42581	0.00033367	0.0089377	3.47668	TGFA//EREG//IL23A//IL6ST//IL22RA2//IL24//ARL2BP//IL2//IGF1//VEGFC//IL11//ICAM1//PAK2//KITLG//ADNP//NTF3//PRKCD//NRG1//ITGB2
GO:0048589	developmental growth	Biological process	29	360	679	16818	1.99526	0.000335842	0.00895135	3.47387	GPR149//EREG//AHR//WNT5A//NPPC//IGF1//MYOD1//BDNF//TM4SF4//PTPN12//APOA5//IGSF10//GJA1//FN1//APOE//TRPV2//TNFRSF12A//ADNP//RPS6KB1//RND2//POU4F2//NDN//SLIT3//NRG1//DUSP6//SPRY2//PSAP//CCL11//SMAD2
GO:0032268	regulation of cellular protein metabolic process	Biological process	81	1374	679	16818	1.46017	0.000338958	0.00896851	3.46985	CCNL1//CCNA1//GADD45A//MAP3K8//RAF1//LPAR1//SOD1//TGFA//TGFB3//WNT5A//NTF3//DUSP6//IGF1//IL2//ZBED3//RARRES2//CDON//ANXA2//HSPA2//EREG//EIF4E//FMR1//IREB2//PPM1F//NRG1//COPS8//DYX1C1//IL23A//SPRY2//ADNP//UPF3A//SERP1//CIRBP//RPS6KB1//TOB1//ENC1//IGF2BP1//CDK9//GCLC//RASSF5//VEGFC//CALCA//EDN1//PLA2G10//NR1H2//NR1H3//UBE2V2//SUMO1//BBS7//APOE//PLCL1//IL11//BDNF//ARID5A//NOC2L//TNRC6A//ZFP36//PRKCD…
GO:0065009	regulation of molecular function	Biological process	119	2185	679	16818	1.34896	0.000339817	0.00896851	3.46875	CCNL1//CCNA1//GADD45A//MAP3K8//RAF1//LPAR1//SOD1//TGFA//TGFB3//WNT5A//NTF3//DUSP6//EREG//PPM1F//F3//DIABLO//HSPD1//NRG1//CALCA//GHRHR//GABBR1//MS4A2//TXK//COPS8//CAST//IL23A//ADCYAP1//DLG3//SERPINI1//ANDPRO//TFPI//CST8//SERPINC1//C4B//SERPINA7//CTSC//FN1//SH3BP4//ARL2//TMED2//ADORA2B//HSPA2//COMMD7//IRAK2//PPARA//IFIT2//ADNP//BAMBI//GIT2//NTRK2//ICAM1//CNN3//RGN//TOR1AIP2//PFN1//GDI2//TBC1D14//RA…
GO:0006357	regulation of transcription from RNA polymerase II promoter	Biological process	85	1458	679	16818	1.444	0.000343037	0.00900932	3.46466	KLF11//CITED2//DMRT1//HMGN2//ZHX1//POU4F2//EDN1//ATXN1//NR1D1//ID2//AHR//PPARA//COPS2//ST18//PER1//DDX5//ID4//ETV6//NOC2L//TGIF1//CREBBP//PITX2//NR1H2//NR1H3//NR1H4//ZFP36//ZBTB10//MSX1//USF2//HFE2//SULF1//SMAD2//ZFP423//TOB1//WNT5A//HTRA1//ZMYND11//HIF1A//NCOA6//IL2//PSMC3IP//IL23A//IL11//ADCYAP1//CEBPB//ETS1//IGF1//JUND//STAT5B//EGR4//IL10//BMP3//TGFB3//STK16//ABRA//USP16//MEOX2//TEF//PKNOX1//H…
GO:0044255	cellular lipid metabolic process	Biological process	49	731	679	16818	1.66029	0.000352667	0.00921726	3.45264	EDN1//RARRES2//GM2A//ST8SIA3//ACSL4//STAT5B//UCP3//PPARA//FABP3//SCD1//OLAH//EHHADH//ACOX3//FADS1//APOA5//APOE//IL6ST//PLA2G10//PLA2G2D//SERINC1//CDS1//ST3GAL6//PSAP//SPHK2//UGT8//SMPDL3A//HEXB//HPGD//ALDH3A2//HMGCS1//ISPD//PLA2G4A//NR1H2//NR1H3//ELOVL6//RNPEP//HAO2//ALG13//CYP26A1//CYP26B1//RBP2//PCK1//GPD1//DGKZ//LPPR4//IMPAD1//MTM1//INPP5D//PRKCD
GO:0048511	rhythmic process	Biological process	26	310	679	16818	2.07738	0.000363718	0.00942596	3.43924	ADCYAP1//SOD1//ICAM1//AHR//KITLG//PLA2G4A//GPR149//EREG//STAT5B//BDNF//JUND//NTRK2//NR1D1//PER1//DDX5//NONO//METTL3//ID2//HCRTR2//PPARA//GDF10//SLIT3//RUNX1//GRIN2A//TEF//CREBBP
GO:0055080	cation homeostasis	Biological process	38	524	679	16818	1.79621	0.000367015	0.00942596	3.43532	EDN1//COMT//ANXA7//CACNA1C//CALCA//RGN//APOE//HEXB//S100VP//CCR1//SLC24A2//SLC31A2//ARF1//HEPH//SOD1//HIF1A//IREB2//NR3C2//SGK1//SLC9A2//IL2//ADCYAP1//GJA1//CXCR3//CLIC2//CNNM2//TGM2//AQP11//ERO1L//MS4A2//CUL5//CNGB1//IL6ST//LPAR1//HFE2//SCNN1A//TRPV5//RAB38
GO:0071345	cellular response to cytokine stimulus	Biological process	32	415	679	16818	1.90988	0.000368037	0.00942596	3.43411	IRAK2//STAT5B//IL6ST//IL21R//IL22RA2//EREG//DUOX2//COMMD7//IFIT2//IFIT3//IL13RA1//TXK//WNT5A//CCR1//CXCR3//SLIT3//TNIP2//CFH//EDN1//ARG2//ICAM1//FN1//APOE//HIF1A//CPD//IL24//ST3GAL6//BDNF//CALCA//NTRK2//GPD1//CDK9
GO:0051247	positive regulation of protein metabolic process	Biological process	58	909	679	16818	1.58041	0.000369074	0.00942596	3.43289	GADD45A//MAP3K8//RAF1//LPAR1//SOD1//TGFA//TGFB3//WNT5A//NTF3//IL2//RARRES2//CDON//ANXA2//HSPA2//EREG//NRG1//COPS8//IL23A//UPF3A//SERP1//CIRBP//RPS6KB1//RASSF5//VEGFC//CALCA//ADNP//PLA2G10//NR1H2//NR1H3//GCLC//UBE2V2//SUMO1//BBS7//APOE//IL11//BDNF//SPRY2//ARID5A//PRKCD//IL6ST//IL24//ARL2BP//IGF1//LBP//PDE5A//EDN1//KITLG//STAT5B//GJA1//ADCYAP1//SDC4//RAP1A//USP16//CCL20//ICAM1//PAK2//KCNE2//CTSC
GO:0071363	cellular response to growth factor stimulus	Biological process	33	433	679	16818	1.88769	0.000369405	0.00942596	3.4325	CITED2//TGFB3//SMAD2//HPGD//BAMBI//COL1A2//FRS3//PPM1A//HTRA1//VEGFC//HIF1A//FN1//NTRK2//RAP1A//DUSP6//SULF1//SPRY2//WNT5A//FGFBP1//RAF1//NDN//STAT5B//EDN1//STK16//RUNX1//BDNF//CALCA//GRIN2A//EGR4//APOE//TGIF1//PFN1//RPS6KB1
GO:0051050	positive regulation of transport	Biological process	47	695	679	16818	1.67501	0.000382038	0.00969153	3.41789	NTF3//WNT5A//EDN1//TAC4//ADORA2B//SCN5A//SGK1//SCN1B//APOE//NR1H2//NR1H3//GABBR1//PRKCD//IGF1//RHOQ//GHRHR//PLA2G4A//SYT1//ANXA2//GJA1//PFKFB2//SERP1//PLA2G10//BAMBI//RT1-DB1//HIF1A//HBP1//MS4A2//ADORA3//ACTN4//VEGFC//TGFB3//GOLPH3L//GOLPH3//IL10//IL2//CXCR3//CACNB2//CCR1//ADCYAP1//TMEM30A//TRPV2//AZIN1//C4B//FCNB//RUNX1//RARRES2
GO:0006793	phosphorus metabolic process	Biological process	172	3374	679	16818	1.26266	0.000383413	0.00969153	3.41633	CCNL1//CCNA1//NRG1//MAP3K8//POU4F2//RAF1//TGFA//MAPK6//GADD45A//LPAR1//SOD1//TGFB3//WNT5A//NTF3//DUSP6//IGF1//IL2//ZBED3//RARRES2//CDON//ANXA2//HSPA2//EREG//PFKL//PFKFB2//PFKFB4//UGDH//GK2//GPD1//HIBADH//TKT//BDNF//UQCRH//NT5E//NME7//ADCY2//ATP5D//NPPC//RAB38//GNL3//RIT2//RAP1A//RAB21//SRPR//RHEBL1//RAB34//REM1//ARL2//RHOQ//PAICS//PDE10A//ABCG5//IDE//WRNIP1//DDX5//MYH7//CRBN//ATP6V1E1//TOR1B//VPS…
GO:0019219	regulation of nucleobase-containing compound metabolic process	Biological process	172	3376	679	16818	1.26192	0.000394906	0.00993539	3.40351	KLF11//CITED2//DMRT1//HMGN2//ZHX1//POU4F2//EDN1//ATXN1//NR1D1//ID2//AHR//PPARA//COPS2//ST18//PER1//DDX5//ID4//ETV6//NOC2L//TGIF1//CREBBP//PITX2//NR1H2//NR1H3//NR1H4//ZFP36//ZBTB10//MSX1//RNPS1//MYOD1//USF2//CDK9//CCNL1//GBX2//CSDE1//CEBPB//JUND//STAT5B//NFYB//TMPO//NR3C2//HBP1//PNRC1//STAT2//DR1//MEOX2//KCTD13//ASCC1//HIF1A//MYCN//SUMO1//SP110//IGSF1//NDN//ZC3H8//ZFP143//PIR//RUNX1//PDLIM1//HSF2/…
GO:0032940	secretion by cell	Biological process	49	736	679	16818	1.64901	0.000411532	0.0103055	3.3856	ADORA3//YWHAZ//IL10//WNT5A//STXBP3//EXOC8//HCK//CCR1//SYT1//TNP2//GOLPH3//ADORA2B//BDNF//NTRK2//GABBR1//EDN1//GHRHR//CACNA1C//ARHGAP17//CYB5R4//MC4R//SMAD2//GJA1//PFKFB2//SERP1//HPS1//RT1-DB1//HIF1A//TAC4//LAT//MS4A2//PFKL//IL6ST//IL11//SDHD//LCP2//OPTN//ARFIP1//VEGFC//TGFB3//GOLPH3L//IL2//ADCYAP1//NR1D1//NR1H2//NR1H3//RAP1A//FCNB//RUNX1
GO:0030252	growth hormone secretion	Biological process	5	17	679	16818	7.28493	0.000436267	0.0108744	3.36025	ADCYAP1//GHRHR//SERP1//GABBR1//CACNA1C
GO:0051270	regulation of cellular component movement	Biological process	43	623	679	16818	1.70956	0.000441494	0.0109288	3.35507	CXCR3//ADORA3//ICAM1//ETS1//WNT5A//EVL//PPM1F//HIF1A//PFN1//RARRES2//P2RY6//IGF1//IL6ST//F3//RPS6KB1//WDR44//ABI3//TBCCD1//PITX2//EDN1//FN1//WNT5B//CCL24//CCL11//FAM110C//NTF3//CITED2//IL24//SULF1//DPEP1//VEGFC//APOE//ACTN4//STAT5B//LPAR1//KCNE2//SCN5A//SCN1B//IL23A//LBP//CCR1//CCL20//OLFM1
GO:2000147	positive regulation of cell motility	Biological process	26	314	679	16818	2.05092	0.000442509	0.0109288	3.35408	ADORA3//ICAM1//ETS1//WNT5A//PPM1F//HIF1A//PFN1//RARRES2//P2RY6//IGF1//IL6ST//F3//RPS6KB1//EDN1//FN1//WNT5B//CCL24//CCL11//FAM110C//NTF3//VEGFC//LPAR1//IL23A//LBP//CCR1//CCL20
GO:0055065	metal ion homeostasis	Biological process	35	474	679	16818	1.82892	0.00044605	0.0109659	3.35062	EDN1//COMT//ANXA7//CACNA1C//CALCA//RGN//APOE//HEXB//S100VP//CCR1//SLC24A2//SLC31A2//ARF1//HEPH//SOD1//HIF1A//IREB2//NR3C2//SGK1//IL2//ADCYAP1//GJA1//CXCR3//CLIC2//CNNM2//TGM2//ERO1L//MS4A2//CUL5//CNGB1//IL6ST//LPAR1//HFE2//SCNN1A//TRPV5
GO:0030278	regulation of ossification	Biological process	18	183	679	16818	2.43627	0.000449985	0.0110124	3.3468	CALCA//GJA1//GPM6B//PLA2G4A//TGFB3//HIF1A//CCR1//DDX5//TOB1//ID2//NPPC//CEBPB//IGF1//JUND//IL6ST//ID4//GDF10//WNT5A
GO:0002682	regulation of immune system process	Biological process	56	877	679	16818	1.58159	0.000457005	0.0111335	3.34008	FCNB//CD69//IL23A//PTAFR//IL13RA1//CXCR3//ADORA3//ICAM1//IL10//WNT5A//HSPD1//KITLG//RT1-DB1//PSMA1//ADCYAP1//CFH//C4B//RARRES2//TGFB3//CACNB3//TXK//RUNX1//INPP5D//AHR//IL2//HPS1//STAT5B//PTPRE//ZC3H8//TNIP2//NR1D1//LBP//NR1H3//MS4A2//IL6ST//IGF1//PDE5A//PLA2G10//ADORA2B//POLR3D//EREG//ID2//ZFP36//ETS1//HIF1A//CALCA//RGD1309676//CCR1//PPM1B//HTRA1//LPXN//LAT//VEGFC//EDN1//CCL20//CCL24
GO:0051495	positive regulation of cytoskeleton organization	Biological process	15	138	679	16818	2.69226	0.000462088	0.0112067	3.33528	ICAM1//CCL24//CCL11//PFN1//EVL//ACTR3//ARL2//CLIP1//ARF1//CORO1B//SDC4//PPM1F//EDN1//HCK//NTF3
GO:0002544	chronic inflammatory response	Biological process	6	26	679	16818	5.71587	0.000487917	0.0116505	3.31165	PDE5A//IL10//ADORA2B//BDNF//GJA1//CCL11
GO:0032369	negative regulation of lipid transport	Biological process	6	26	679	16818	5.71587	0.000487917	0.0116505	3.31165	ABCG5//ACSL4//APOE//PLA2G10//NR1H2//NR1H3
GO:0019362	pyridine nucleotide metabolic process	Biological process	9	58	679	16818	3.84343	0.000489044	0.0116505	3.31065	HIBADH//TKT//GPD1//MDH1//CYB5R4//LDHA//LDHB//HAAO//FDX1
GO:0046496	nicotinamide nucleotide metabolic process	Biological process	9	58	679	16818	3.84343	0.000489044	0.0116505	3.31065	HIBADH//TKT//GPD1//MDH1//CYB5R4//LDHA//LDHB//HAAO//FDX1
GO:0006366	transcription from RNA polymerase II promoter	Biological process	87	1518	679	16818	1.41955	0.000503247	0.011936	3.29822	KLF11//CITED2//DMRT1//HMGN2//ZHX1//POU4F2//EDN1//ATXN1//NR1D1//ID2//AHR//PPARA//COPS2//ST18//PER1//DDX5//ID4//ETV6//NOC2L//TGIF1//CREBBP//PITX2//NR1H2//NR1H3//NR1H4//ZFP36//ZBTB10//MSX1//USF2//ETS1//STAT5B//USP16//PKNOX1//HIF1A//TXK//MED4//ZFP367//ZFP110//RAD21//MYOD1//BBS7//PFN1//HFE2//ZMYND11//ZC3H8//NCOA6//IL2//PSMC3IP//IL23A//IL11//ADCYAP1//CEBPB//IGF1//JUND//EGR4//IL10//BMP3//TGFB3//STK16//A…
GO:0030003	cellular cation homeostasis	Biological process	33	441	679	16818	1.85345	0.000510299	0.0120502	3.29218	ANXA7//CACNA1C//CALCA//RGN//APOE//HEXB//S100VP//CCR1//SLC24A2//SLC31A2//ARF1//HEPH//SOD1//HIF1A//IREB2//NR3C2//SGK1//IL2//ADCYAP1//EDN1//GJA1//CXCR3//CLIC2//TGM2//AQP11//ERO1L//MS4A2//CUL5//CNGB1//IL6ST//LPAR1//TRPV5//RAB38
GO:0044093	positive regulation of molecular function	Biological process	76	1289	679	16818	1.46038	0.000519287	0.0122089	3.28459	GADD45A//MAP3K8//RAF1//LPAR1//SOD1//TGFA//TGFB3//WNT5A//NTF3//EREG//F3//DIABLO//HSPD1//NRG1//CALCA//GHRHR//MS4A2//TXK//COPS8//IL23A//ADCYAP1//CTSC//FN1//ADORA2B//HSPA2//BAMBI//ADNP//ICAM1//RGN//TOR1AIP2//PFN1//GDI2//TBC1D14//RAP1A//CCL24//CCL11//PFKFB2//APOE//GM2A//AZIN1//CYB5B//IL24//PPM1F//IGF1//PITX2//PRKCD//PDE5A//EDN1//KITLG//GIT2//FBXO8//RGS1//ARHGAP17//SDC4//APOA5//NR1H2//NR1H3//IL10//FOSL…
GO:0046890	regulation of lipid biosynthetic process	Biological process	14	125	679	16818	2.7741	0.000522421	0.0122292	3.28198	NR1H2//NR1H3//ADORA2B//APOE//NT5E//PLA2G4A//SOD1//APOA5//CYP7A1//NR1H4//NR1D1//IGF1//PRKCD//FABP3
GO:0071495	cellular response to endogenous stimulus	Biological process	57	902	679	16818	1.56521	0.000525306	0.0122435	3.27959	CITED2//TGFB3//SMAD2//HPGD//BAMBI//COL1A2//NR1H3//RHOQ//FRS3//CEBPB//GRIN2A//SH3BP4//PPM1A//HTRA1//PRKCD//PKLR//GHRHR//SGK1//HIF1A//STAT5B//UCP3//SLIT3//RPS6KB1//FN1//RAP1A//DUSP6//SULF1//SPRY2//WNT5A//NR1D1//NR3C2//PPARA//NR1H2//NR1H4//FDX1//FGFBP1//PTPRE//ICAM1//MSX1//SOD1//EGR4//AHR//GPD1//HMGCS1//EDN1//ADCYAP1//MYOD1//IL10//ARG2//STK16//RUNX1//BDNF//CTSB//KLF11//CALCA//NTRK2//RARRES2
GO:0002687	positive regulation of leukocyte migration	Biological process	11	84	679	16818	3.24353	0.000544505	0.0126363	3.264	ICAM1//RARRES2//WNT5A//VEGFC//IL23A//EDN1//LBP//CCR1//CCL20//CCL24//ADORA3
GO:0030334	regulation of cell migration	Biological process	38	535	679	16818	1.75928	0.000547012	0.01264	3.262	CXCR3//ADORA3//ICAM1//ETS1//WNT5A//EVL//PPM1F//HIF1A//PFN1//RARRES2//P2RY6//IGF1//IL6ST//F3//RPS6KB1//EDN1//FN1//WNT5B//CCL24//CCL11//FAM110C//NTF3//CITED2//IL24//SULF1//DPEP1//VEGFC//APOE//LPAR1//IL23A//LBP//CCR1//CCL20//OLFM1//WDR44//ABI3//TBCCD1//PITX2
GO:0006629	lipid metabolic process	Biological process	63	1026	679	16818	1.52089	0.000571231	0.013123	3.24319	EDN1//RARRES2//GM2A//ST8SIA3//ACSL4//STAT5B//UCP3//PPARA//FABP3//SCD1//OLAH//EHHADH//ACOX3//FADS1//APOA5//APOE//IL6ST//PLA2G10//PLA2G2D//SERINC1//CDS1//ST3GAL6//PSAP//SPHK2//UGT8//SMPDL3A//HEXB//HPGD//FDX1//HMGCS1//CYP7A1//ALDH3A2//SLC10A2//NR1H4//COMT//ISPD//PLA2G4A//NR1H2//NR1H3//ADORA2B//PLCB4//PLCL1//NT5E//NR1D1//ID2//ELOVL6//RNPEP//HAO2//ALG13//CYP26A1//CYP26B1//RBP2//SOD1//PCK1//GPD1//DGKZ/…
GO:0032868	response to insulin	Biological process	21	235	679	16818	2.21338	0.000573509	0.013123	3.24146	NR1H3//RHOQ//PRKCD//PKLR//GHRHR//SGK1//HIF1A//PTPRE//RPS6KB1//RARRES2//STXBP3//IL10//GGH//MC4R//UCP3//APOE//PPARA//PCK1//GCNT1//FABP3//FADS1
GO:0009855	determination of bilateral symmetry	Biological process	12	98	679	16818	3.03291	0.000576247	0.013123	3.23939	CITED2//GJA1//HIF1A//WNT5A//TMED2//NME7//ALG5//GALNT11//TGIF1//DYX1C1//PITX2//SMAD2
GO:0043434	response to peptide hormone	Biological process	30	390	679	16818	1.90529	0.000577665	0.013123	3.23832	NR1H3//RHOQ//STXBP3//GHRHR//IL10//GGH//MC4R//UCP3//APOE//PPARA//PCK1//GCNT1//FABP3//RPS6KB1//FADS1//PRKCD//PKLR//SGK1//HIF1A//PTPRE//STAT5B//CACYBP//EDN1//RARRES2//GJA1//JUND//BTG1//EREG//CTSB//SERPINA7
GO:0018108	peptidyl-tyrosine phosphorylation	Biological process	25	303	679	16818	2.04363	0.000595952	0.0134815	3.22479	TGFA//EREG//IL23A//IL6ST//IL22RA2//IL24//ARL2BP//IL2//IGF1//ITGB2//VEGFC//IL11//ICAM1//PAK2//KITLG//ADNP//NTF3//PRKCD//NRG1//NTRK2//HCK//STK16//TXK//WEE1//TWF1
GO:0006875	cellular metal ion homeostasis	Biological process	31	409	679	16818	1.87734	0.00060343	0.0135936	3.21937	ANXA7//CACNA1C//CALCA//RGN//APOE//HEXB//S100VP//CCR1//SLC24A2//SLC31A2//ARF1//HEPH//SOD1//HIF1A//IREB2//NR3C2//SGK1//IL2//ADCYAP1//EDN1//GJA1//CXCR3//CLIC2//TGM2//ERO1L//MS4A2//CUL5//CNGB1//IL6ST//LPAR1//TRPV5
GO:0032271	regulation of protein polymerization	Biological process	14	127	679	16818	2.73042	0.000613526	0.0137634	3.21217	TWF1//PRKCD//PFN1//ICAM1//CCL24//CCL11//EVL//ACTR3//ARL2//SGK1//CLIP1//ARF1//CORO1B//CAPZA3
GO:0051047	positive regulation of secretion	Biological process	25	304	679	16818	2.03691	0.000625279	0.0139248	3.20393	WNT5A//EDN1//TAC4//ADORA2B//GABBR1//GHRHR//GJA1//PFKFB2//SERP1//PLA2G10//RT1-DB1//HIF1A//MS4A2//ADORA3//SYT1//VEGFC//TGFB3//GOLPH3L//GOLPH3//IL10//IL2//ADCYAP1//NR1H2//FCNB//RUNX1
GO:0043603	cellular amide metabolic process	Biological process	15	142	679	16818	2.61642	0.00062589	0.0139248	3.2035	ARG2//STAT5B//MGST1//SOD1//CTH//GCLC//GSTT2//GSTK1//NIT2//SMPDL3A//IDE//NR1H4//OLFM1//APOE//PRKCD
GO:0009799	specification of symmetry	Biological process	12	99	679	16818	3.00228	0.000632177	0.0140068	3.19916	CITED2//GJA1//HIF1A//WNT5A//TMED2//NME7//ALG5//GALNT11//TGIF1//DYX1C1//PITX2//SMAD2
GO:0018212	peptidyl-tyrosine modification	Biological process	25	305	679	16818	2.03023	0.000655858	0.0144719	3.18319	TGFA//EREG//IL23A//NTRK2//HCK//STK16//TXK//WEE1//TWF1//IL6ST//IL22RA2//IL24//ARL2BP//IL2//IGF1//ITGB2//VEGFC//IL11//ICAM1//PAK2//KITLG//ADNP//NTF3//PRKCD//NRG1
GO:0070848	response to growth factor	Biological process	34	466	679	16818	1.80716	0.000661556	0.014538	3.17943	CITED2//TGFB3//SMAD2//HPGD//BAMBI//COL1A2//FRS3//PPM1A//HTRA1//VEGFC//HIF1A//FN1//NTRK2//RAP1A//DUSP6//SULF1//SPRY2//WNT5A//FGFBP1//RAF1//NDN//GRIN2A//STAT5B//EGR4//APOE//TGIF1//PFN1//RPS6KB1//EDN1//GDF10//STK16//RUNX1//BDNF//CALCA
GO:0015672	monovalent inorganic cation transport	Biological process	33	448	679	16818	1.82449	0.000670609	0.0146771	3.17353	PER1//SCN1B//ADCYAP1//PLCB4//KCNJ12//KCNA4//SLC12A8//VPS4B//SLC24A2//SLC10A1//SLC9A2//SCNN1A//SLC38A3//SCN5A//SLC10A2//SLC38A2//SLC23A1//KCNE2//SGK1//UCP3//ATP5D//ATP6V1E1//HBP1//KCNJ16//KCNC2//KCNA2//KCNH3//KCNJ14//KCNK10//KCNS3//CNGB1//COX8A//UQCRH
GO:0042542	response to hydrogen peroxide	Biological process	15	143	679	16818	2.59812	0.000673815	0.0146875	3.17146	TPO//DUOX2//CFH//ETS1//F3//HIF1A//RHOB//OLR1//PRKCD//LDHA//PLA2G4A//SOD1//SDC1//FOSL1//HSPD1
GO:0030828	positive regulation of cGMP biosynthetic process	Biological process	4	11	679	16818	9.00683	0.000692433	0.0149721	3.15962	NPPC//APOE//ADORA2B//ADNP
GO:0043032	positive regulation of macrophage activation	Biological process	4	11	679	16818	9.00683	0.000692433	0.0149721	3.15962	LBP//TNIP2//HSPD1//WNT5A
GO:0042632	cholesterol homeostasis	Biological process	9	61	679	16818	3.65441	0.000715259	0.0154038	3.14554	NR1D1//NR1H2//NR1H3//ABCG5//APOA5//CYP7A1//APOE//PLA2G10//FABP3
GO:0019725	cellular homeostasis	Biological process	44	658	679	16818	1.65627	0.000734156	0.0157043	3.13421	ERO1L//GCLC//LOC305806//ANXA7//CACNA1C//CALCA//RGN//APOE//HEXB//S100VP//CCR1//SLC24A2//SLC31A2//ARF1//HEPH//SOD1//HIF1A//IREB2//NR3C2//SGK1//IL2//ADCYAP1//EDN1//GJA1//CXCR3//CLIC2//IDE//UBC//TGM2//RT1-DB1//MTM1//AQP11//MS4A2//CUL5//CNGB1//IL6ST//LPAR1//TRPV5//NR1D1//HAAO//CYP7A1//ICAM1//FN1//RAB38
GO:0050789	regulation of biological process	Biological process	451	10184	679	16818	1.09689	0.00073569	0.0157043	3.13331	CCNL1//CCNA1//KLF11//CITED2//DMRT1//HMGN2//ZHX1//POU4F2//EDN1//ATXN1//NR1D1//ID2//AHR//PPARA//COPS2//ST18//PER1//DDX5//ID4//ETV6//NOC2L//TGIF1//CREBBP//PITX2//NR1H2//NR1H3//NR1H4//ZFP36//ZBTB10//MSX1//KCNH3//NRG1//MAP3K8//RAF1//TGFA//MAPK6//GADD45A//LPAR1//SOD1//TGFB3//WNT5A//NTF3//DUSP6//RNPS1//MYOD1//USF2//ESM1//HTRA1//IL10//EREG//MOAP1//FCNB//CD69//IL23A//OPTN//IGF1//IL2//ZBED3//RARRES2//CDON/…
GO:1901652	response to peptide	Biological process	31	414	679	16818	1.85467	0.000737964	0.0157043	3.13197	NR1H3//RHOQ//STXBP3//GHRHR//IL10//GGH//MC4R//UCP3//APOE//PPARA//PCK1//GCNT1//FABP3//RPS6KB1//FADS1//PRKCD//PKLR//SGK1//HIF1A//GJA1//JUND//STAT5B//BTG1//EREG//CTSB//SERPINA7//PTPRE//CACYBP//EDN1//KLF11//RARRES2
GO:0001649	osteoblast differentiation	Biological process	19	207	679	16818	2.27346	0.000745956	0.0158119	3.12729	JUND//DDX5//TOB1//ID2//NPPC//CEBPB//GJA1//IGF1//IL6ST//ID4//GDF10//H3F3B//HNRNPU//ALPL//IFT80//RRBP1//CBFB//CLTC//GABBR1
GO:0050729	positive regulation of inflammatory response	Biological process	10	74	679	16818	3.34713	0.000749843	0.015832	3.12503	PDE5A//ADORA2B//PLA2G4A//LBP//STAT5B//ADORA3//CCL24//TGM2//HSPD1//WNT5A
GO:0010869	regulation of receptor biosynthetic process	Biological process	5	19	679	16818	6.5181	0.000766587	0.0160596	3.11544	EDN1//HIF1A//NR1H3//NR1D1//PPARA
GO:0031365	N-terminal protein amino acid modification	Biological process	5	19	679	16818	6.5181	0.000766587	0.0160596	3.11544	PPM1A//PPM1B//NMT1//CREBBP//METAP2
GO:0045184	establishment of protein localization	Biological process	72	1224	679	16818	1.45699	0.000779497	0.0162326	3.10819	OPTN//ABRA//MOAP1//IL10//WNT5A//YWHAQ//YWHAZ//SRPR//AP2B1//MAL//AP1B1//ARCN1//SNX7//CLTC//ARFIP1//RHOB//TMED2//CLTA//TOB1//TGFB3//GOLPH3//SNAP29//NUP107//BNIP1//GPM6B//UNC50//EXOC8//NUPL1//IGF2R//RAB38//PHAX//MTM1//RAP1A//GDI2//SNX17//RAB21//TOMM70A//RAB18//RRBP1//RAB34//TMED9//ACTN4//ARF1//GABARAPL2//NUP62//SERP1//APOE//LCP1//IGF1//HPS1//BAMBI//PPM1A//PPM1B//RGD621098//BLZF1//PEX3//LCP2//MS4A2//…
GO:0006873	cellular ion homeostasis	Biological process	33	452	679	16818	1.80834	0.000780879	0.0162326	3.10742	ANXA7//CACNA1C//CALCA//RGN//APOE//HEXB//S100VP//CCR1//SLC24A2//SLC31A2//ARF1//HEPH//SOD1//HIF1A//IREB2//NR3C2//SGK1//IL2//ADCYAP1//EDN1//GJA1//CXCR3//CLIC2//TGM2//AQP11//ERO1L//MS4A2//CUL5//CNGB1//IL6ST//LPAR1//TRPV5//RAB38
GO:0023056	positive regulation of signaling	Biological process	65	1080	679	16818	1.49071	0.000788747	0.0163072	3.10306	LPAR1//SOD1//TGFA//TGFB3//WNT5A//NTF3//EREG//LAT//IL23A//F3//IGF1//NTRK2//ADORA3//HCST//SULF1//PPM1A//CITED2//SMAD2//MSX1//ZFP423//HIF1A//GOLPH3//DDX5//LBP//NR1H3//ABRA//IL6ST//IL24//ARL2BP//IL2//GJA1//CTH//SECTM1A//TNIP2//TGM2//NUP62//PRKCD//PDE5A//EDN1//KITLG//IL11//CDON//CXCR3//FGFBP1//RGD1311458//IFT80//GADD45A//NRG1//SPRY2//FAM110C//ADCYAP1//SLC24A2//TXK//ICAM1//RAP1A//CCR1//ZBED3//BAMBI//MA…
GO:0009991	response to extracellular stimulus	Biological process	36	508	679	16818	1.75527	0.000790524	0.0163072	3.10209	SNAP29//USF2//ACSL4//ABCG5//LDHA//PKLR//IL6ST//UCP3//ARG2//SERPINC1//RPS6KB1//FADS1//TNRC6A//MYOD1//RNASE4//COMT//OPTN//BDNF//IGF1//SOD1//PSPH//SERPINA7//FOSL1//ADORA2B//ADNP//ICAM1//PPARA//PITX2//HMGCS1//PLA2G4A//ALPL//PRKCD//ADCYAP1//ZFP36//DSPP//TBC1D14
GO:0055092	sterol homeostasis	Biological process	9	62	679	16818	3.59547	0.000807301	0.0165358	3.09296	ABCG5//APOA5//CYP7A1//APOE//PLA2G10//NR1H2//NR1H3//FABP3//NR1D1
GO:0009914	hormone transport	Biological process	23	275	679	16818	2.07157	0.000807747	0.0165358	3.09272	ADORA3//YWHAZ//EDN1//GHRHR//STXBP3//CYB5R4//CACNA1C//MC4R//SMAD2//GJA1//PFKFB2//SERP1//GABBR1//RT1-DB1//HIF1A//PFKL//IL6ST//IL11//ADCYAP1//NR1D1//SLCO1A5//SERPINA7//RUNX1
GO:2000112	regulation of cellular macromolecule biosynthetic process	Biological process	147	2859	679	16818	1.27353	0.000811298	0.0165456	3.09082	KLF11//CITED2//DMRT1//HMGN2//ZHX1//POU4F2//EDN1//ATXN1//NR1D1//ID2//AHR//PPARA//COPS2//ST18//PER1//DDX5//ID4//ETV6//NOC2L//TGIF1//CREBBP//PITX2//NR1H2//NR1H3//NR1H4//ZFP36//ZBTB10//MSX1//USF2//CCNL1//GBX2//CSDE1//CEBPB//JUND//STAT5B//NFYB//TMPO//NR3C2//HBP1//PNRC1//STAT2//DR1//MEOX2//KCTD13//ASCC1//HIF1A//MYCN//SUMO1//SP110//IGSF1//NDN//ZC3H8//ZFP143//CDK9//PIR//RUNX1//PDLIM1//HSF2//ADNP//SMARCD2…
GO:0044723	single-organism carbohydrate metabolic process	Biological process	39	566	679	16818	1.70668	0.000830262	0.0168093	3.08079	PPP1R2//IL6ST//NR1D1//PFKFB2//PFKFB4//PCK1//SERP1//CHST1//GALT//IMPAD1//FBP2//GPD1//LDHA//LDHB//PKLR//PFKL//LDHC//HIBADH//TKT//HIF1A//PARP3//ST8SIA3//ST3GAL6//GALNT14//ISPD//ST3GAL5//GALNT5//ENTPD5//GM2A//HEXB//CTBS//ADNP//PPARA//GALNT11//GCLC//RGN//ALG13//IGF1//CLTC
GO:2001141	regulation of RNA biosynthetic process	Biological process	136	2614	679	16818	1.28866	0.000832755	0.0168093	3.07948	KLF11//CITED2//DMRT1//HMGN2//ZHX1//POU4F2//EDN1//ATXN1//NR1D1//ID2//AHR//PPARA//COPS2//ST18//PER1//DDX5//ID4//ETV6//NOC2L//TGIF1//CREBBP//PITX2//NR1H2//NR1H3//NR1H4//ZFP36//ZBTB10//MSX1//USF2//CCNL1//GBX2//CSDE1//CEBPB//JUND//STAT5B//NFYB//TMPO//NR3C2//HBP1//PNRC1//STAT2//DR1//MEOX2//KCTD13//ASCC1//HIF1A//MYCN//SUMO1//SP110//IGSF1//NDN//ZC3H8//ZFP143//CDK9//PIR//RUNX1//PDLIM1//HSF2//ADNP//SMARCD2…
GO:0032273	positive regulation of protein polymerization	Biological process	10	75	679	16818	3.3025	0.000834539	0.0168093	3.07855	ICAM1//CCL24//CCL11//PFN1//EVL//ACTR3//ARL2//CLIP1//ARF1//CORO1B
GO:0008015	blood circulation	Biological process	29	381	679	16818	1.88529	0.000837013	0.0168093	3.07727	CALCA//PDE5A//MYH7//SCN5A//POPDC2//AHR//EDN1//GJA1//NRG1//CACNA1C//SOD1//SCNN1A//TAC4//COL1A2//NPPC//ADCYAP1//ADORA2B//APOE//VEGFC//PPARA//ADM2//RNPEP//ID2//IL2//HIF1A//ICAM1//GCLC//SCN1B//KCNE2
GO:0032102	negative regulation of response to external stimulus	Biological process	17	177	679	16818	2.37892	0.00083984	0.0168093	3.0758	RT1-DB1//PSMA1//ADCYAP1//IL10//PPARA//WNT5A//PPM1B//HTRA1//IL2//APOE//SERPINC1//METRNL//IL22RA2//NT5E//NR1H3//ZFP36//GJA1
GO:0080134	regulation of response to stress	Biological process	52	820	679	16818	1.5707	0.000848362	0.016917	3.07142	PTAFR//IL23A//PDE5A//FCNB//HSPD1//RT1-DB1//PSMA1//ADCYAP1//IL10//ADORA2B//CDK9//WNT5A//APOE//CFH//PLA2G4A//TNIP2//NR1D1//LBP//NR1H3//ANXA2//MYOD1//EDN1//DDX5//POLR3D//EREG//UBE2V2//CCR1//STAT5B//ZFP110//PER1//ZMYND11//GADD45A//PPM1B//HTRA1//IL2//SERPINC1//METRNL//IL22RA2//NT5E//ZFP36//ADORA3//CCL24//TGM2//TXK//TNFRSF12A//GJA1//PRKCD//HIF1A//SOD1//NONO//DEK//TBC1D14
GO:0043303	mast cell degranulation	Biological process	6	29	679	16818	5.12457	0.000908084	0.0179818	3.04187	ADORA3//YWHAZ//MS4A2//ADORA2B//TAC4//LAT
GO:0003013	circulatory system process	Biological process	29	383	679	16818	1.87544	0.000908442	0.0179818	3.0417	CALCA//PDE5A//MYH7//SCN5A//POPDC2//AHR//EDN1//GJA1//NRG1//CACNA1C//SOD1//SCNN1A//TAC4//COL1A2//NPPC//ADCYAP1//ADORA2B//APOE//VEGFC//PPARA//ADM2//RNPEP//ID2//IL2//HIF1A//ICAM1//GCLC//SCN1B//KCNE2
GO:0002275	myeloid cell activation involved in immune response	Biological process	8	51	679	16818	3.8853	0.000927466	0.0182812	3.0327	LBP//ADORA3//YWHAZ//TAC4//LAT//MS4A2//ADORA2B//STXBP3
GO:0010647	positive regulation of cell communication	Biological process	65	1087	679	16818	1.48111	0.00093036	0.0182812	3.03135	LPAR1//SOD1//TGFA//TGFB3//WNT5A//NTF3//EREG//LAT//IL23A//F3//GJA1//IGF1//NTRK2//ADORA3//HCST//SULF1//PPM1A//CITED2//SMAD2//MSX1//ZFP423//HIF1A//GOLPH3//DDX5//LBP//NR1H3//ABRA//IL6ST//IL24//ARL2BP//IL2//CTH//SECTM1A//TNIP2//TGM2//NUP62//PRKCD//PDE5A//EDN1//KITLG//IL11//CDON//CXCR3//FGFBP1//RGD1311458//IFT80//GADD45A//NRG1//SPRY2//FAM110C//ADCYAP1//SLC24A2//TXK//ICAM1//RAP1A//CCR1//ZBED3//BAMBI//MA…
GO:0006091	generation of precursor metabolites and energy	Biological process	22	261	679	16818	2.08779	0.000938631	0.0183767	3.02751	PPP1R2//IL6ST//NR1D1//LDHA//LDHB//PFKFB2//PKLR//PFKL//LDHC//MDH1//SDHD//HIF1A//MC4R//BDNF//UQCRH//GPD1//NDUFS1//IGF1//ENTPD5//PPARA//CYB5R4//DIO1
GO:0034641	cellular nitrogen compound metabolic process	Biological process	251	5282	679	16818	1.17701	0.000949097	0.0185143	3.02269	ARG2//WRNIP1//KCTD13//PRIM2//RBMS1//KLF11//CITED2//DMRT1//HMGN2//ZHX1//POU4F2//EDN1//ATXN1//NR1D1//ID2//AHR//PPARA//COPS2//ST18//PER1//DDX5//ID4//ETV6//NOC2L//TGIF1//CREBBP//PITX2//NR1H2//NR1H3//NR1H4//ZFP36//ZBTB10//MSX1//PABPC1//RNPS1//GEMIN6//STAT5B//MYOD1//USF2//PARP3//UBE2V2//METTL3//CEBPB//ETS1//JUND//NFYB//PKNOX1//HIF1A//MED4//ZFP110//POLR3D//UGDH//HIBADH//TKT//GPD1//BDNF//UQCRH//MGST1//SO…
GO:0006458	'de novo' protein folding	Biological process	5	20	679	16818	6.19219	0.000988441	0.019143	3.00505	ENTPD5//ERO1L//CCT4//TOR1B//HSPD1
GO:0051084	'de novo' posttranslational protein folding	Biological process	5	20	679	16818	6.19219	0.000988441	0.019143	3.00505	ERO1L//CCT4//TOR1B//HSPD1//ENTPD5
GO:0097305	response to alcohol	Biological process	32	440	679	16818	1.80137	0.000993751	0.0191769	3.00272	ETS1//STAT5B//F3//AHR//HIF1A//WNT5A//PLA2G4A//ALPL//PDE5A//EDN1//S100VP//PSPH//RPS6KB1//NPPC//PRKCD//ADCYAP1//GRIN2A//SOD1//GGH//ICAM1//APOE//CTSB//GABBR1//FOSL1//SERPINA7//SLIT3//SMAD2//HMGCS1//IL10//MYOD1//CYP7A1//ARG2
GO:0006107	oxaloacetate metabolic process	Biological process	4	12	679	16818	8.25626	0.00100561	0.0192676	2.99757	MDH1//STAT5B//NIT2//PCK1
GO:0060123	regulation of growth hormone secretion	Biological process	4	12	679	16818	8.25626	0.00100561	0.0192676	2.99757	ADCYAP1//GHRHR//SERP1//GABBR1
GO:0006935	chemotaxis	Biological process	30	404	679	16818	1.83927	0.00101903	0.0194555	2.99181	LBP//CALCA//CCL11//GBX2//POU4F2//BDNF//PGRMC1//PLA2G10//SCN1B//USP33//ARTN//ISPD//WNT5A//EVL//NTF3//SLIT3//RARRES2//CXCR3//ITGB2//CCR1//CORO1B//CCL24//VEGFC//FN1//PPM1F//CCL20//LPAR1//IL23A//EDN1//PTAFR
GO:0030801	positive regulation of cyclic nucleotide metabolic process	Biological process	10	77	679	16818	3.21672	0.00102756	0.0195491	2.98819	CALCA//GHRHR//ADCYAP1//CXCR3//MC4R//ADORA2B//WNT5A//NPPC//APOE//ADNP
GO:0006725	cellular aromatic compound metabolic process	Biological process	246	5171	679	16818	1.17833	0.00103807	0.0196794	2.98377	WRNIP1//KCTD13//PRIM2//RBMS1//KLF11//CITED2//DMRT1//HMGN2//ZHX1//POU4F2//EDN1//ATXN1//NR1D1//ID2//AHR//PPARA//COPS2//ST18//PER1//DDX5//ID4//ETV6//NOC2L//TGIF1//CREBBP//PITX2//NR1H2//NR1H3//NR1H4//ZFP36//ZBTB10//MSX1//PABPC1//RNPS1//GEMIN6//MYOD1//USF2//PARP3//UBE2V2//METTL3//CEBPB//ETS1//JUND//STAT5B//NFYB//PKNOX1//HIF1A//MED4//ZFP110//POLR3D//UGDH//HIBADH//TKT//GPD1//BDNF//UQCRH//REXO2//NT5E//NM…
GO:0042330	taxis	Biological process	30	405	679	16818	1.83472	0.0010596	0.0200172	2.97486	LBP//CALCA//CCL11//CCL24//CCL20//PTAFR//GBX2//POU4F2//BDNF//PGRMC1//PLA2G10//SCN1B//USP33//ARTN//ISPD//WNT5A//EVL//NTF3//SLIT3//RARRES2//CXCR3//ITGB2//CCR1//CORO1B//VEGFC//FN1//PPM1F//LPAR1//IL23A//EDN1
GO:0010605	negative regulation of macromolecule metabolic process	Biological process	88	1577	679	16818	1.38215	0.00107072	0.0200995	2.97032	CITED2//DMRT1//HMGN2//ZHX1//POU4F2//EDN1//ATXN1//NR1D1//ID2//AHR//PPARA//COPS2//ST18//PER1//DDX5//ID4//ETV6//NOC2L//KLF11//TGIF1//CREBBP//PITX2//NR1H2//NR1H3//NR1H4//ZFP36//ZBTB10//MSX1//DUSP6//OPTN//IL2//ZBED3//GADD45A//PPM1F//TGFB3//ANXA7//GJA1//SMAD2//CCR1//ADNP//SLIT3//FLOT2//SPRY2//NRG1//CALCA//CEBPB//GCLC//YWHAQ//COMMD7//SUMO1//ZC3H8//NONO//SMARCA2//SFMBT1//EREG//WNT5A//CTBP2//ZFP423//TOB1/…
GO:0031349	positive regulation of defense response	Biological process	18	197	679	16818	2.26314	0.00107143	0.0200995	2.97004	PTAFR//PDE5A//FCNB//HSPD1//ADORA2B//PLA2G4A//TNIP2//NR1D1//LBP//NR1H3//POLR3D//EREG//STAT5B//ADORA3//CCL24//TGM2//WNT5A//GJA1
GO:0002279	mast cell activation involved in immune response	Biological process	6	30	679	16818	4.95376	0.00109683	0.0205045	2.95986	ADORA3//YWHAZ//TAC4//LAT//MS4A2//ADORA2B
GO:0051252	regulation of RNA metabolic process	Biological process	139	2700	679	16818	1.27513	0.00110838	0.0206488	2.95531	KLF11//CITED2//DMRT1//HMGN2//ZHX1//POU4F2//EDN1//ATXN1//NR1D1//ID2//AHR//PPARA//COPS2//ST18//PER1//DDX5//ID4//ETV6//NOC2L//TGIF1//CREBBP//PITX2//NR1H2//NR1H3//NR1H4//ZFP36//ZBTB10//MSX1//RNPS1//MYOD1//USF2//CCNL1//GBX2//CSDE1//CEBPB//JUND//STAT5B//NFYB//TMPO//NR3C2//HBP1//PNRC1//STAT2//DR1//MEOX2//KCTD13//ASCC1//HIF1A//MYCN//SUMO1//SP110//IGSF1//NDN//ZC3H8//ZFP143//CDK9//PIR//RUNX1//PDLIM1//HSF2/…
GO:0001525	angiogenesis	Biological process	28	370	679	16818	1.87439	0.00111482	0.0206595	2.95279	GBX2//EDN1//AHR//PITX2//ESM1//SULF1//CXCR3//VEGFC//ETS1//ADORA2B//TNFRSF12A//F3//CCL24//CCL11//BTG1//ITGB2//ADM2//RUNX1//EREG//RHOB//WNT5A//TGFA//FN1//MEOX2//PKNOX1//EMCN//HIF1A//ANXA2
GO:0045766	positive regulation of angiogenesis	Biological process	13	120	679	16818	2.68328	0.00111663	0.0206595	2.95209	VEGFC//ETS1//F3//CCL24//CCL11//BTG1//ITGB2//ADM2//RUNX1//EREG//RHOB//WNT5A//CXCR3
GO:1901605	alpha-amino acid metabolic process	Biological process	18	198	679	16818	2.25171	0.00113543	0.0209152	2.94484	ARG2//NIT2//GCLC//GGH//DMGDH//STAT5B//PSPH//PSAT1//HAAO//HIBADH//OAT//MTRR//CTH//ERO1L//COMT//MTHFS//DPEP1//NR1H4
GO:0005975	carbohydrate metabolic process	Biological process	43	653	679	16818	1.63102	0.00113821	0.0209152	2.94378	PPP1R2//IL6ST//NR1D1//PFKFB2//PFKFB4//PCK1//SERP1//CHST1//GALT//IMPAD1//FBP2//GPD1//LDHA//LDHB//PKLR//PFKL//LDHC//HIBADH//TKT//NR1H4//HIF1A//PARP3//ST8SIA3//ST3GAL6//GALNT14//ISPD//ST3GAL5//GALNT5//ENTPD5//GM2A//HEXB//CTBS//ADNP//PPARA//GALNT11//GCLC//RGN//ALG13//MDH1//IGF1//CLTC//GK2//NANP
GO:0072524	pyridine-containing compound metabolic process	Biological process	9	65	679	16818	3.42952	0.00114272	0.0209265	2.94206	HIBADH//TKT//GPD1//MDH1//CYB5R4//LDHA//LDHB//HAAO//FDX1
GO:2000145	regulation of cell motility	Biological process	38	557	679	16818	1.68979	0.00115516	0.0210826	2.93736	CXCR3//ADORA3//ICAM1//ETS1//WNT5A//EVL//PPM1F//HIF1A//PFN1//RARRES2//P2RY6//IGF1//IL6ST//F3//RPS6KB1//WDR44//ABI3//TBCCD1//PITX2//EDN1//FN1//WNT5B//CCL24//CCL11//FAM110C//NTF3//CITED2//IL24//SULF1//DPEP1//VEGFC//APOE//LPAR1//IL23A//LBP//CCR1//CCL20//OLFM1
GO:0044712	single-organism catabolic process	Biological process	90	1625	679	16818	1.37181	0.00117981	0.0214597	2.92819	SNAP29//PFKFB2//ALDH1B1//LDHA//LDHB//PKLR//PFKL//LDHC//HIBADH//TKT//HIF1A//RAB38//GNL3//RIT2//RAP1A//RAB21//SRPR//RHEBL1//RAB34//REM1//ARL2//RHOQ//NT5E//PDE10A//ABCG5//ATP5D//IDE//WRNIP1//DDX5//MYH7//CRBN//ATP6V1E1//TOR1B//VPS4B//ABCB10//DPYSL5//GALT//DMGDH//HAAO//EHHADH//FABP3//ACOX3//SMPDL3A//GM2A//HEXB//CYP7A1//APOE//CTBS//PLA2G4A//APOA5//PLCB4//PLA2G10//PLA2G2D//PLCL1//OPTN//SH3BP4//TMED2//AR…
GO:0032774	RNA biosynthetic process	Biological process	139	2705	679	16818	1.27278	0.00119392	0.0216433	2.92303	KLF11//CITED2//DMRT1//HMGN2//ZHX1//POU4F2//EDN1//ATXN1//NR1D1//ID2//AHR//PPARA//COPS2//ST18//PER1//DDX5//ID4//ETV6//NOC2L//TGIF1//CREBBP//PITX2//NR1H2//NR1H3//NR1H4//ZFP36//ZBTB10//MSX1//USF2//CEBPB//ETS1//JUND//STAT5B//NFYB//PKNOX1//HIF1A//MED4//ZFP110//POLR3D//PRIM2//CCNL1//NCOA6//LHX5//EGR4//NR3C2//HBP1//ABRA//PNRC1//USP16//STAT2//DR1//SMAD2//TEF//SP110//ZFP367//NONO//MYOD1//ZFP143//CDK9//TMEM…
GO:0009892	negative regulation of metabolic process	Biological process	95	1734	679	16818	1.357	0.00120669	0.0218014	2.9184	CITED2//DMRT1//HMGN2//ZHX1//POU4F2//EDN1//ATXN1//NR1D1//ID2//AHR//PPARA//COPS2//ST18//PER1//DDX5//ID4//ETV6//NOC2L//KLF11//TGIF1//CREBBP//PITX2//NR1H2//NR1H3//NR1H4//ZFP36//ZBTB10//MSX1//DUSP6//OPTN//IL2//ZBED3//GADD45A//PPM1F//GABBR1//TGFB3//TBC1D14//ANXA7//GJA1//SMAD2//CCR1//ADNP//SLIT3//FLOT2//MYCN//SPRY2//NRG1//CALCA//CEBPB//GCLC//YWHAQ//COMMD7//SUMO1//ZC3H8//NONO//SMARCA2//SFMBT1//EREG//WNT5…
GO:0072330	monocarboxylic acid biosynthetic process	Biological process	16	167	679	16818	2.37306	0.00121109	0.0218077	2.91682	EDN1//SCD1//OLAH//FADS1//CYP7A1//LDHC//ELOVL6//RNPEP//PLA2G4A//PKLR//ALDH9A1//APOA5//NR1H2//NR1H3//NR1H4//NR1D1
GO:0040012	regulation of locomotion	Biological process	41	617	679	16818	1.6459	0.00124104	0.0222725	2.90621	CXCR3//ADORA3//ICAM1//ETS1//WNT5A//EVL//PPM1F//HIF1A//PFN1//RARRES2//P2RY6//IGF1//IL6ST//F3//RPS6KB1//WDR44//ABI3//TBCCD1//PITX2//EDN1//FN1//WNT5B//CCL24//CCL11//FAM110C//NTF3//CITED2//IL24//SULF1//DPEP1//VEGFC//APOE//TRIM26//ARTN//LPAR1//IL23A//LBP//CCR1//CCL20//OLFM1//TSHR
GO:0034260	negative regulation of GTPase activity	Biological process	5	21	679	16818	5.89733	0.00125463	0.0224416	2.90148	ADCYAP1//SPRY2//SH3BP4//ARL2//TMED2
GO:0043254	regulation of protein complex assembly	Biological process	21	250	679	16818	2.08058	0.00126761	0.0225987	2.89701	TWF1//PPM1A//PRKCD//PFN1//ICAM1//CCL24//CCL11//EVL//ACTR3//ARL2//SGK1//CLIP1//RAF1//SUMO1//IDE//CRBN//ARF1//CORO1B//AHR//CAPZA3//HCK
GO:1902531	regulation of intracellular signal transduction	Biological process	78	1373	679	16818	1.40711	0.00127496	0.0226113	2.8945	GADD45A//MAP3K8//RAF1//LPAR1//SOD1//TGFA//TGFB3//WNT5A//NTF3//DUSP6//COPS8//IL23A//PDE10A//ENTPD5//IGF1//NTRK2//ADORA3//HCST//FBXO9//HIF1A//SH3BP4//GOLPH3//FBXO8//GIT2//ICAM1//APOE//GDI2//TBC1D14//ADCYAP1//RAP1A//CCL24//CCL11//IL24//SPRY2//FLOT1//KCTD13//ABRA//PPM1A//PPM1B//IL6ST//IL22RA2//ARL2BP//IL2//GJA1//CTH//SECTM1A//TNIP2//TGM2//NUP62//OPTN//PER1//ZMYND11//PRKCD//PDE5A//EDN1//KITLG//STK38//…
GO:0048661	positive regulation of smooth muscle cell proliferation	Biological process	9	66	679	16818	3.37756	0.00127671	0.0226113	2.89391	SULF1//EDN1//IGF1//STAT5B//ID2//HIF1A//TGM2//EREG//RPS6KB1
GO:0050920	regulation of chemotaxis	Biological process	13	122	679	16818	2.6393	0.00130123	0.0229699	2.88565	RARRES2//WNT5A//FN1//PPM1F//CXCR3//VEGFC//ARTN//NTF3//LPAR1//IL23A//EDN1//LBP//CCR1
GO:0002448	mast cell mediated immunity	Biological process	6	31	679	16818	4.79396	0.00131424	0.0231237	2.88133	ADORA3//YWHAZ//TAC4//LAT//MS4A2//ADORA2B
GO:0019637	organophosphate metabolic process	Biological process	93	1697	679	16818	1.35739	0.00135122	0.0236969	2.86927	PFKL//PFKFB2//PFKFB4//UGDH//GK2//GPD1//HIBADH//TKT//BDNF//UQCRH//NT5E//NME7//ADCY2//ATP5D//NPPC//RAB38//GNL3//RIT2//RAP1A//RAB21//SRPR//RHEBL1//RAB34//REM1//ARL2//RHOQ//PAICS//PDE10A//ABCG5//IDE//WRNIP1//DDX5//MYH7//CRBN//ATP6V1E1//TOR1B//VPS4B//ABCB10//GALT//PLA2G10//PLA2G2D//SERINC1//CDS1//SMPDL3A//MDH1//CYB5R4//PKLR//LDHC//CALCA//GHRHR//GABBR1//HEXB//PLA2G4A//ADCYAP1//SH3BP4//TMED2//LDHA//LDHB…
GO:0007167	enzyme linked receptor protein signaling pathway	Biological process	44	679	679	16818	1.60505	0.00137477	0.0240316	2.86177	CITED2//NRG1//NTF3//TGFA//EREG//NPPC//TGFB3//SMAD2//HPGD//BAMBI//COL1A2//TOB1//PTPRE//NR1H3//RHOQ//FRS3//F3//PPM1A//HFE2//MSX1//HTRA1//SULF1//ZFP423//WNT5A//VEGFC//HIF1A//NTRK2//TGIF1//DUSP6//SPRY2//NUP62//GHRHR//IGF1//ATXN1//FGFBP1//PRKCD//RPS6KB1//IGF2R//RAF1//NDN//IL6ST//STAT5B//DMRT1//ESM1
GO:0015031	protein transport	Biological process	66	1125	679	16818	1.4531	0.00138036	0.0240513	2.86001	OPTN//ABRA//IL10//WNT5A//YWHAQ//YWHAZ//SRPR//AP2B1//MAL//AP1B1//ARCN1//SNX7//CLTC//ARFIP1//RHOB//TMED2//CLTA//TOB1//TGFB3//GOLPH3//APOE//LCP1//IGF1//HPS1//BAMBI//PPM1A//PPM1B//RGD621098//RAB34//BLZF1//PEX3//LCP2//MS4A2//VEGFC//GOLPH3L//IL2//TMEM30A//ANXA2//NR1H2//NR1H3//FCNB//RT1-DB1//SNAP29//NUP107//BNIP1//GPM6B//UNC50//EXOC8//NUPL1//IGF2R//RAB38//PHAX//MTM1//RAP1A//GDI2//SNX17//RAB21//TOMM70A//…
GO:0009653	anatomical structure morphogenesis	Biological process	117	2224	679	16818	1.30303	0.00139044	0.024115	2.85685	NRG1//DMRT1//AHR//TBCCD1//MSX1//SULF1//MYCN//VEGFC//TGFA//FN1//MEOX2//PKNOX1//EMCN//HIF1A//ADM2//ANXA2//RHOB//ESM1//CXCR3//GBX2//EDN1//PITX2//CITED2//NTRK2//UGDH//SMAD2//DLG3//WNT5A//TMED2//ERMN//TGIF1//PFN1//GJA1//ALPL//IMPAD1//ID2//NPPC//TGFB3//SLIT3//POU4F2//PTPRZ1//LPPR4//NDN//FLOT1//BDNF//PGRMC1//PLA2G10//SCN1B//USP33//ARTN//ISPD//EVL//NTF3//CAST//CDON//ANXA7//ICAM1//HCK//CCL24//CFDP1//CCL11…
GO:0022603	regulation of anatomical structure morphogenesis	Biological process	47	739	679	16818	1.57528	0.00140362	0.024115	2.85275	CITED2//ANXA7//ICAM1//FN1//HCK//CCL24//CFDP1//CCL11//HEXB//ERMN//TBCCD1//ITGA7//BAMBI//RHOQ//TGIF1//TGFB3//SMAD2//SEPT7//SULF1//CXCR3//ZMYM4//BDNF//MSX1//EDN1//DUSP6//VEGFC//ETS1//ADORA2B//TNFRSF12A//F3//BTG1//ITGB2//ADM2//RUNX1//EREG//RHOB//WNT5A//APOE//TRPV2//ADNP//RND2//NTRK2//SGK1//ACTR3//MYOD1//CORO1B//RAP1A
GO:0002862	negative regulation of inflammatory response to antigenic stimulus	Biological process	4	13	679	16818	7.62116	0.00140641	0.024115	2.85189	ADCYAP1//IL10//RT1-DB1//PSMA1
GO:0033240	positive regulation of cellular amine metabolic process	Biological process	4	13	679	16818	7.62116	0.00140641	0.024115	2.85189	GPR37//COMT//NR1H4//PRKCD
GO:0060307	regulation of ventricular cardiac muscle cell membrane repolarization	Biological process	4	13	679	16818	7.62116	0.00140641	0.024115	2.85189	KCNE2//GJA1//SCN5A//SCN1B
GO:0022607	cellular component assembly	Biological process	95	1745	679	16818	1.34844	0.00147025	0.0249274	2.83261	GEMIN6//NUFIP1//ANXA2//RT1-DA//RT1-DB1//CORO1B//LCP1//ACTN4//TWF1//NOC2L//H3F3B//FN1//NRG1//SMAD2//GPM6A//IFT80//IFT74//ACTR3//PPM1A//GJA1//GOLPH3//PRKCD//PFN1//ICAM1//CCL24//CCL11//EVL//UGT8//ARL2//SGK1//CLIP1//RAF1//SUMO1//LPAR1//IDE//CRBN//CIRBP//OAT//APOE//BBS7//DYX1C1//NIP7//KCNC2//OPTN//KCNA2//KCNA4//AQP11//KCTD13//TOR1B//TGM2//KCNS3//HAO2//AHR//AP2B1//NSG1//AP1B1//TRPV5//GRIN2A//PFKL//OLFM…
GO:0009743	response to carbohydrate	Biological process	21	253	679	16818	2.05591	0.00147062	0.0249274	2.8325	FADS1//PRKCD//GJA1//LDHA//PFKFB2//PKLR//PFKL//ARG2//SMAD2//HIF1A//NR1H4//CTSB//RPS6KB1//RT1-DB1//NR1D1//CYP7A1//ICAM1//FN1//GRIN2A//ADNP//ACTR3
GO:0044706	multi-multicellular organism process	Biological process	21	253	679	16818	2.05591	0.00147062	0.0249274	2.8325	TNP2//HEXB//COMT//ETS1//IGF1//STAT5B//FOSL1//TGFB3//PSG29//SPHK2//HPGD//CALCA//SOD1//FGL2//CITED2//PLA2G4A//CTSB//ARG2//HIF1A//ACSL4//EDN1
GO:0010720	positive regulation of cell development	Biological process	20	236	679	16818	2.09905	0.00147231	0.0249274	2.832	VEGFC//HIF1A//TGFB3//SMAD2//BAMBI//NTF3//FN1//APOE//TRPV2//TNFRSF12A//ADNP//BDNF//RND2//IL6ST//ID2//XRCC4//NTRK2//SGK1//ACTR3//PDE5A
GO:0045860	positive regulation of protein kinase activity	Biological process	26	341	679	16818	1.88853	0.00148498	0.0250631	2.82828	GADD45A//MAP3K8//RAF1//LPAR1//SOD1//TGFA//TGFB3//WNT5A//NTF3//EREG//NRG1//COPS8//IL23A//HSPA2//CALCA//ADNP//PRKCD//PDE5A//EDN1//KITLG//PAK2//IGF1//SPRY2//ADCYAP1//SDC4//RAP1A
GO:0055114	oxidation-reduction process	Biological process	57	943	679	16818	1.49716	0.00149538	0.0251598	2.82525	PPP1R2//IL6ST//NR1D1//HIBADH//TKT//MDH1//SDHD//MC4R//GPD1//BDNF//UQCRH//EHHADH//FABP3//ACOX3//HAO2//LDHC//NDUFS1//IGF1//PPARA//FDX1//HEPH//CYP26A1//CYB5R4//MGST1//ERO1L//LDHA//LDHB//DMGDH//SCD1//SOD1//CYP7A1//DIO1//CRYZL1//MTRR//NQO2//CLIC2//GSTK1//ALDH1B1//DHRS7//ETFA//CPOX//LOC305806//CYP2U1//CYP26B1//CYP20A1//RGD1309676//PIR//TPO//HAAO//ALDH9A1//ALDH3A2//DUOX2//HPGD//CYB5B//CTBP2//UGDH//FADS1
GO:0007417	central nervous system development	Biological process	55	903	679	16818	1.50862	0.00152347	0.0255525	2.81717	STXBP3//NCOA6//CNTN4//H3F3B//PPP3CC//LPHN2//NME7//CAST//ID4//HMGCS1//RAB18//SPHK2//BBS7//SLC23A1//PITX2//NT5E//TSPAN2//NTF3//SLIT3//ID2//GRIN2A//LHX5//SCN5A//GBX2//CCR1//GDF10//ARCN1//LDHA//YWHAQ//ETS1//WNT5A//IGF1//NTRK2//SCN1B//ADCYAP1//MSX1//GHRHR//HIF1A//CDON//PTPRZ1//APOE//IL6ST//MYCN//WDR1//DUOX2//CITED2//CYP26A1//VSNL1//FMR1//NDN//XRCC4//RUNX1//SLC33A1//ALDH3A2//EVL
GO:0022604	regulation of cell morphogenesis	Biological process	28	378	679	16818	1.83472	0.00153372	0.0256445	2.81425	ANXA7//ICAM1//FN1//HCK//CCL24//CFDP1//CCL11//HEXB//ERMN//TBCCD1//ITGA7//BAMBI//RHOQ//TGFB3//SMAD2//SEPT7//BDNF//APOE//TRPV2//TNFRSF12A//ADNP//RND2//WNT5A//NTRK2//SGK1//ACTR3//CORO1B//ZMYM4
GO:0008406	gonad development	Biological process	21	254	679	16818	2.04781	0.00154418	0.0257263	2.8113	ADCYAP1//SOD1//ICAM1//AHR//KITLG//PLA2G4A//GPR149//EREG//STAT5B//CITED2//DMRT1//RNF38//EIF2S2//HMGCS1//PITX2//WNT5A//MGST1//SDC1//BCL2L2//SLIT3//RUNX1
GO:0051384	response to glucocorticoid	Biological process	20	237	679	16818	2.09019	0.00154895	0.0257263	2.80996	SGK1//FOSL1//SERPINA7//SLIT3//ADCYAP1//EDN1//AHR//MYOD1//ARG2//IGF1//PLA2G4A//SDC1//GHRHR//IL10//ALPL//FN1//UCP3//HIF1A//WNT5A//RPS6KB1
GO:0006355	regulation of transcription, DNA-templated	Biological process	133	2588	679	16818	1.27289	0.00155294	0.0257263	2.80884	KLF11//CITED2//DMRT1//HMGN2//ZHX1//POU4F2//EDN1//ATXN1//NR1D1//ID2//AHR//PPARA//COPS2//ST18//PER1//DDX5//ID4//ETV6//NOC2L//TGIF1//CREBBP//PITX2//NR1H2//NR1H3//NR1H4//ZFP36//ZBTB10//MSX1//USF2//ETS1//STAT5B//USP16//PKNOX1//HIF1A//TXK//MED4//ZFP367//ZFP110//RAD21//MYOD1//BBS7//PFN1//NCOA6//LHX5//CEBPB//IGF1//PPM1A//IL10//NFYB//TGFB3//ABRA//TFB2M//SMAD2//MYCN//SMARCA2//RUNX1//NRBF2//WNT5A//NUP62//BA…
GO:0014911	positive regulation of smooth muscle cell migration	Biological process	6	32	679	16818	4.64415	0.00156306	0.0258145	2.80602	LPAR1//P2RY6//IGF1//IL6ST//F3//RPS6KB1
GO:0045932	negative regulation of muscle contraction	Biological process	5	22	679	16818	5.62927	0.00157026	0.0258541	2.80403	CALCA//ARG2//PDE5A//SOD1//ADORA2B
GO:1901576	organic substance biosynthetic process	Biological process	225	4711	679	16818	1.18297	0.00158765	0.0260607	2.79924	ARG2//WRNIP1//KCTD13//PRIM2//RBMS1//KLF11//CITED2//DMRT1//HMGN2//ZHX1//POU4F2//EDN1//ATXN1//NR1D1//ID2//AHR//PPARA//COPS2//ST18//PER1//DDX5//ID4//ETV6//NOC2L//TGIF1//CREBBP//PITX2//NR1H2//NR1H3//NR1H4//ZFP36//ZBTB10//MSX1//USF2//ST8SIA3//CEBPB//ETS1//JUND//STAT5B//NFYB//PKNOX1//HIF1A//MED4//ZFP110//POLR3D//IMPAD1//XYLT2//NANP//UGDH//FBP2//PCK1//GPD1//NT5E//NME7//ADCY2//ATP5D//NPPC//PAICS//LIG3//C…
GO:0010256	endomembrane system organization	Biological process	25	325	679	16818	1.90529	0.00160825	0.0263187	2.79365	BNIP1//TOR1AIP2//TOR1B//GORASP2//OPTN//GOLPH3L//TMED9//BLZF1//CLTC//TMED2//GOLPH3//VPS4B//TMPO//SOD1//RGD621098//RAB34//AQP11//RAB38//RAB18//FLOT1//ANXA2//FLOT2//RER1//RHOQ//PACSIN2
GO:0046483	heterocycle metabolic process	Biological process	243	5139	679	16818	1.1712	0.00162789	0.0265593	2.78837	WRNIP1//KCTD13//PRIM2//RBMS1//KLF11//CITED2//DMRT1//HMGN2//ZHX1//POU4F2//EDN1//ATXN1//NR1D1//ID2//AHR//PPARA//COPS2//ST18//PER1//DDX5//ID4//ETV6//NOC2L//TGIF1//CREBBP//PITX2//NR1H2//NR1H3//NR1H4//ZFP36//ZBTB10//MSX1//PABPC1//RNPS1//GEMIN6//STAT5B//MYOD1//USF2//PARP3//UBE2V2//METTL3//CEBPB//ETS1//JUND//NFYB//PKNOX1//HIF1A//MED4//ZFP110//POLR3D//UGDH//HIBADH//TKT//GPD1//BDNF//UQCRH//REXO2//NT5E//NM…
GO:0055082	cellular chemical homeostasis	Biological process	38	569	679	16818	1.65415	0.00169072	0.027501	2.77193	ANXA7//CACNA1C//CALCA//RGN//APOE//HEXB//S100VP//CCR1//SLC24A2//SLC31A2//ARF1//HEPH//SOD1//HIF1A//IREB2//NR3C2//SGK1//IL2//ADCYAP1//EDN1//GJA1//CXCR3//CLIC2//TGM2//RT1-DB1//AQP11//ERO1L//MS4A2//CUL5//CNGB1//IL6ST//LPAR1//TRPV5//NR1D1//CYP7A1//ICAM1//FN1//RAB38
GO:0033674	positive regulation of kinase activity	Biological process	27	363	679	16818	1.84231	0.00174013	0.0281502	2.75942	GADD45A//MAP3K8//RAF1//LPAR1//SOD1//TGFA//TGFB3//WNT5A//NTF3//EREG//NRG1//COPS8//IL23A//HSPA2//CALCA//ADNP//PFKFB2//PRKCD//PDE5A//EDN1//KITLG//ADCYAP1//SDC4//RAP1A//PAK2//IGF1//SPRY2
GO:0051046	regulation of secretion	Biological process	38	570	679	16818	1.65125	0.00174382	0.0281502	2.7585	IL10//WNT5A//EDN1//COMT//TAC4//ADORA2B//GABBR1//ADORA3//GHRHR//SYT1//GJA1//PFKFB2//SERP1//ACSL4//PLA2G10//RT1-DB1//HIF1A//MS4A2//STXBP3//PFKL//IL6ST//IL11//NTRK2//SDHD//ARFIP1//VEGFC//TGFB3//GOLPH3L//GOLPH3//IL2//NRG1//ADCYAP1//NR1D1//NR1H2//NR1H3//RAP1A//FCNB//RUNX1
GO:0050769	positive regulation of neurogenesis	Biological process	16	173	679	16818	2.29075	0.00175154	0.0281502	2.75658	VEGFC//HIF1A//NTF3//FN1//APOE//TRPV2//TNFRSF12A//ADNP//BDNF//RND2//IL6ST//ID2//NTRK2//SGK1//ACTR3//XRCC4
GO:1901215	negative regulation of neuron death	Biological process	16	173	679	16818	2.29075	0.00175154	0.0281502	2.75658	BDNF//CEBPB//OPTN//SOD1//NTRK2//GCLC//TGFB3//APOE//UBE2V2//HIF1A//XRCC4//HSPD1//ADNP//NTF3//IGF1//PPARA
GO:0043299	leukocyte degranulation	Biological process	7	44	679	16818	3.94049	0.00176611	0.0282998	2.75298	ADORA3//YWHAZ//TAC4//LAT//MS4A2//ADORA2B//STXBP3
GO:0048585	negative regulation of response to stimulus	Biological process	61	1033	679	16818	1.46263	0.0017921	0.0286311	2.74664	DUSP6//CALCA//RT1-DB1//PSMA1//ADCYAP1//IL10//INPP5D//PPM1A//PRKCD//CXXC4//TGFB3//HTRA1//BAMBI//TOB1//WNT5A//HIF1A//SH3BP4//PPARA//NR1D1//KCTD13//RGS1//SULF1//SPRY2//NUP62//OPTN//PPM1B//PER1//ZMYND11//APOE//STK38//ATXN1//CCR1//DGKZ//PTPRE//RPS6KB1//CYP26B1//TGIF1//IL2//SERPINC1//METRNL//IL22RA2//NT5E//NR1H3//ZFP36//LPXN//IGF1//GJA1//SLIT3//IL6ST//WNT5B//RAF1//ICAM1//NONO//IFT80//MC4R//CTH//GCLC//N…
GO:0044711	single-organism biosynthetic process	Biological process	67	1158	679	16818	1.43308	0.0017976	0.028634	2.74531	ARG2//EDN1//ST8SIA3//NR1D1//IMPAD1//XYLT2//UGDH//FBP2//PCK1//GPD1//NT5E//NME7//ADCY2//ATP5D//NPPC//PAICS//TFB2M//PSAT1//PSPH//SCD1//OLAH//FADS1//CDS1//UGT8//FDX1//HMGCS1//CYP7A1//GCLC//PKLR//LDHC//CPOX//IREB2//CALCA//GHRHR//GABBR1//ISPD//ACSL4//SERINC1//HEXB//MTRR//ADCYAP1//NR1H2//NR1H3//ADORA2B//PPARA//APOE//CTH//ELOVL6//RNPEP//HAAO//RGN//MC4R//ADNP//PLA2G4A//PTAFR//TGFB3//ALDH9A1//SOD1//APOA5//…
GO:0071396	cellular response to lipid	Biological process	31	438	679	16818	1.75304	0.00181707	0.0288588	2.74063	LBP//IRAK2//PTAFR//NR1D1//NR3C2//PPARA//NR1H2//NR1H3//NR1H4//SGK1//CFH//IL24//IL10//ICAM1//FN1//ARG2//CCL20//HIF1A//TNIP2//WNT5A//CYP26A1//CYP26B1//COL1A2//ADCYAP1//EDN1//AHR//MYOD1//CYP7A1//APOE//HMGCS1//GRIN2A
GO:0006813	potassium ion transport	Biological process	17	190	679	16818	2.21615	0.00182745	0.0289382	2.73815	ADCYAP1//PLCB4//KCNE2//HBP1//KCNJ16//KCNJ12//KCNC2//KCNA2//KCNA4//KCNH3//KCNJ14//KCNK10//KCNS3//CNGB1//SLC12A8//VPS4B//SLC24A2
GO:0048675	axon extension	Biological process	10	83	679	16818	2.98419	0.00183573	0.0289841	2.73619	BDNF//FN1//APOE//TRPV2//TNFRSF12A//ADNP//WNT5A//SLIT3//POU4F2//NDN
GO:0009058	biosynthetic process	Biological process	228	4795	679	16818	1.17774	0.0018483	0.0290434	2.73323	ARG2//WRNIP1//KCTD13//PRIM2//RBMS1//KLF11//CITED2//DMRT1//HMGN2//ZHX1//POU4F2//EDN1//ATXN1//NR1D1//ID2//AHR//PPARA//COPS2//ST18//PER1//DDX5//ID4//ETV6//NOC2L//TGIF1//CREBBP//PITX2//NR1H2//NR1H3//NR1H4//ZFP36//ZBTB10//MSX1//USF2//ALDH9A1//ST8SIA3//CEBPB//ETS1//JUND//STAT5B//NFYB//PKNOX1//HIF1A//MED4//ZFP110//POLR3D//IMPAD1//XYLT2//NANP//UGDH//FBP2//PCK1//GPD1//NT5E//NME7//ADCY2//ATP5D//NPPC//PAICS…
GO:0043170	macromolecule metabolic process	Biological process	339	7470	679	16818	1.12404	0.00185028	0.0290434	2.73276	WRNIP1//KCTD13//PRIM2//RBMS1//CCNL1//CCNA1//KLF11//CITED2//DMRT1//HMGN2//ZHX1//POU4F2//EDN1//ATXN1//NR1D1//ID2//AHR//PPARA//COPS2//ST18//PER1//DDX5//ID4//ETV6//NOC2L//TGIF1//CREBBP//PITX2//NR1H2//NR1H3//NR1H4//ZFP36//ZBTB10//MSX1//PABPC1//RNPS1//GADD45A//MAP3K8//RAF1//LPAR1//SOD1//TGFA//TGFB3//WNT5A//NTF3//DUSP6//RNF167//CUL5//GEMIN6//COPS4//MYOD1//FKBP9//FKBP14//PPIB//PPIG//USF2//PARP3//UBE2V2//…
GO:0051707	response to other organism	Biological process	46	730	679	16818	1.56077	0.00188764	0.0295437	2.72408	IL23A//IL10//MMP7//PRKCD//LBP//IFIT2//IFIT3//DUOX2//SCD1//HCK//OPTN//SP110//RT1-DB1//IRAK2//PTAFR//C4B//PDE5A//MGST1//CEBPB//COMT//EDN1//IGF1//JUND//PLA2G4A//STAT5B//ICAM1//F3//ALPL//PTGFR//NR1H4//HSPD1//RPS6KB1//PPM1B//HTRA1//WNT5A//CFH//IL24//NR1D1//FN1//ARG2//CCL20//HIF1A//TNIP2//NR1H3//GRIN2A//PKLR
GO:0034248	regulation of cellular amide metabolic process	Biological process	4	14	679	16818	7.07679	0.00190652	0.0295813	2.71976	NR1H4//OLFM1//APOE//PRKCD
GO:0045723	positive regulation of fatty acid biosynthetic process	Biological process	4	14	679	16818	7.07679	0.00190652	0.0295813	2.71976	PLA2G4A//APOA5//NR1H2//NR1H3
GO:0051085	chaperone mediated protein folding requiring cofactor	Biological process	4	14	679	16818	7.07679	0.00190652	0.0295813	2.71976	ERO1L//CCT4//TOR1B//HSPD1
GO:1901360	organic cyclic compound metabolic process	Biological process	251	5345	679	16818	1.16314	0.00193806	0.0299123	2.71263	WRNIP1//KCTD13//PRIM2//RBMS1//KLF11//CITED2//DMRT1//HMGN2//ZHX1//POU4F2//EDN1//ATXN1//NR1D1//ID2//AHR//PPARA//COPS2//ST18//PER1//DDX5//ID4//ETV6//NOC2L//TGIF1//CREBBP//PITX2//NR1H2//NR1H3//NR1H4//ZFP36//ZBTB10//MSX1//PABPC1//RNPS1//GEMIN6//STAT5B//MYOD1//USF2//PARP3//UBE2V2//METTL3//CEBPB//ETS1//JUND//NFYB//PKNOX1//HIF1A//MED4//ZFP110//POLR3D//UGDH//HIBADH//TKT//GPD1//BDNF//UQCRH//REXO2//NT5E//NM…
GO:0043207	response to external biotic stimulus	Biological process	46	731	679	16818	1.55864	0.00193896	0.0299123	2.71243	IL23A//IL10//MMP7//PRKCD//LBP//IFIT2//IFIT3//DUOX2//SCD1//HCK//OPTN//GRIN2A//PKLR//SP110//RT1-DB1//IRAK2//PTAFR//C4B//PDE5A//MGST1//CEBPB//COMT//EDN1//IGF1//JUND//PLA2G4A//STAT5B//ICAM1//F3//ALPL//PTGFR//NR1H4//HSPD1//RPS6KB1//PPM1B//HTRA1//WNT5A//CFH//IL24//NR1D1//FN1//ARG2//CCL20//HIF1A//TNIP2//NR1H3
GO:0006733	oxidoreduction coenzyme metabolic process	Biological process	9	70	679	16818	3.18456	0.00194484	0.0299172	2.71112	HIBADH//TKT//GPD1//MDH1//CYB5R4//LDHA//LDHB//HAAO//FDX1
GO:0043524	negative regulation of neuron apoptotic process	Biological process	14	143	679	16818	2.42492	0.0019529	0.0299556	2.70932	BDNF//CEBPB//OPTN//SOD1//NTRK2//GCLC//TGFB3//APOE//UBE2V2//HIF1A//XRCC4//HSPD1//ADNP//NTF3
GO:0045137	development of primary sexual characteristics	Biological process	21	259	679	16818	2.00828	0.00196086	0.0299922	2.70755	ADCYAP1//SOD1//ICAM1//AHR//KITLG//PLA2G4A//GPR149//EREG//STAT5B//CITED2//DMRT1//RNF38//EIF2S2//HMGCS1//PITX2//WNT5A//MGST1//SDC1//BCL2L2//SLIT3//RUNX1
GO:0031344	regulation of cell projection organization	Biological process	30	422	679	16818	1.76081	0.00199909	0.0304903	2.69917	ACTR3//ADCYAP1//NTRK2//UBE2V2//ENC1//RAP1A//SCN1B//TMEM30A//NEGR1//WNT5A//ADNP//LPAR1//BDNF//FN1//APOE//TRPV2//TNFRSF12A//RND2//SGK1//PRKCD//TGFB3//GPM6A//RHOQ//FAM110C//IL2//ICAM1//EVL//PFN1//CORO1B//ERMN
GO:0002685	regulation of leukocyte migration	Biological process	12	113	679	16818	2.63031	0.00202765	0.0307517	2.69301	ADORA3//ICAM1//RARRES2//WNT5A//VEGFC//IL23A//EDN1//LBP//CCR1//CCL20//CCL24//CXCR3
GO:0071248	cellular response to metal ion	Biological process	12	113	679	16818	2.63031	0.00202765	0.0307517	2.69301	SOD1//EDN1//JUND//SCN5A//CACYBP//WNT5A//DPEP1//HIF1A//ID2//XRCC4//GRIN2A//FN1
GO:0044057	regulation of system process	Biological process	29	405	679	16818	1.77357	0.00211948	0.0320541	2.67377	PDE5A//MYH7//CALCA//SCN5A//POPDC2//EDN1//COMT//GJA1//NPPC//ADCYAP1//ADORA2B//TAC4//IGF1//ABCG5//RPS6KB1//CACNA1C//IL2//AHR//HIF1A//ICAM1//ARG2//GRIN2A//IL10//SOD1//SCN1B//KCNE2//NR1H2//NR1H3//RUNX1
GO:0030833	regulation of actin filament polymerization	Biological process	11	99	679	16818	2.75209	0.00214417	0.0323367	2.66874	TWF1//PRKCD//PFN1//ICAM1//CCL24//CCL11//EVL//ACTR3//ARF1//CORO1B//CAPZA3
GO:0045055	regulated secretory pathway	Biological process	8	58	679	16818	3.41638	0.00218032	0.0326987	2.66148	ADORA3//YWHAZ//TAC4//LAT//MS4A2//ADORA2B//STXBP3//SYT1
GO:0045669	positive regulation of osteoblast differentiation	Biological process	8	58	679	16818	3.41638	0.00218032	0.0326987	2.66148	NPPC//CEBPB//GJA1//IGF1//JUND//IL6ST//ID4//GDF10
GO:0032368	regulation of lipid transport	Biological process	10	85	679	16818	2.91397	0.00219784	0.0328699	2.658	APOE//NR1H2//NR1H3//ABCG5//ACSL4//EDN1//PLA2G10//PPARA//PRKCD//RUNX1
GO:0006461	protein complex assembly	Biological process	60	1022	679	16818	1.45414	0.00222798	0.0332283	2.65209	RT1-DA//RT1-DB1//TWF1//H3F3B//NRG1//SMAD2//PPM1A//PRKCD//PFN1//ICAM1//CCL24//CCL11//EVL//ACTR3//ARL2//SGK1//CLIP1//RAF1//SUMO1//IDE//CRBN//FN1//OAT//DYX1C1//KCNC2//OPTN//KCNA2//KCNA4//AQP11//KCTD13//TOR1B//TGM2//KCNS3//HAO2//AHR//AP2B1//NSG1//AP1B1//TRPV5//GRIN2A//GJA1//PFKL//OLFM1//KCNJ12//CTH//USP16//ANXA2//CNGB1//STXBP3//CHRNA2//UQCRH//SEPT7//NUP107//CAPZA3//MGST1//COL1A2//HCK//PDCL
GO:0051259	protein oligomerization	Biological process	31	444	679	16818	1.72935	0.00224039	0.0333212	2.64968	IDE//CRBN//OAT//KCNC2//OPTN//KCNA2//KCNA4//AQP11//KCTD13//TOR1B//TGM2//KCNS3//HAO2//TRPV5//GRIN2A//RT1-DB1//KCNJ12//CTH//PFKL//USP16//EVL//ANXA2//CNGB1//STXBP3//CHRNA2//UQCRH//SEPT7//MGST1//COL1A2//GJA1//OLFM1
GO:0000902	cell morphogenesis	Biological process	58	981	679	16818	1.46441	0.00224845	0.033349	2.64812	HIF1A//WNT5A//MSX1//POU4F2//PTPRZ1//LPPR4//NDN//FLOT1//GBX2//BDNF//PGRMC1//PLA2G10//SCN1B//USP33//ARTN//ISPD//EVL//NTF3//SLIT3//ANXA7//ICAM1//FN1//HCK//CCL24//CFDP1//CCL11//HEXB//ERMN//TBCCD1//ITGA7//BAMBI//RHOQ//IFT80//IFT74//TGFB3//SMAD2//SEPT7//ZMYM4//BBS7//APOE//TRPV2//TNFRSF12A//ADNP//RND2//GJA1//SGK1//GPM6A//WEE1//UGT8//PACSIN2//NTRK2//ACTR3//SOD1//GALNT11//CORO1B//NRG1//DMRT1//AHR
GO:0021983	pituitary gland development	Biological process	7	46	679	16818	3.76916	0.00230101	0.0338488	2.63808	GHRHR//WNT5A//DUOX2//ADCYAP1//ETS1//PITX2//MSX1
GO:0046068	cGMP metabolic process	Biological process	7	46	679	16818	3.76916	0.00230101	0.0338488	2.63808	NPPC//WNT5A//APOE//ADORA2B//ADNP//PDE5A//PDE10A
GO:0061077	chaperone-mediated protein folding	Biological process	7	46	679	16818	3.76916	0.00230101	0.0338488	2.63808	ERO1L//CCT4//TOR1B//HSPD1//FKBP9//FKBP14//PPIB
GO:1902533	positive regulation of intracellular signal transduction	Biological process	43	678	679	16818	1.57088	0.00232744	0.0340738	2.63312	LPAR1//SOD1//TGFA//TGFB3//WNT5A//NTF3//IL23A//IGF1//NTRK2//ADORA3//HCST//GOLPH3//ABRA//IL6ST//IL24//ARL2BP//IL2//GJA1//PPM1A//CTH//SECTM1A//TNIP2//TGM2//NUP62//PRKCD//PDE5A//EDN1//KITLG//IL11//CDON//DDX5//CXCR3//GADD45A//NRG1//F3//SPRY2//FAM110C//ADCYAP1//ICAM1//RAP1A//CCR1//MSX1//PRKRA
GO:0070271	protein complex biogenesis	Biological process	60	1024	679	16818	1.4513	0.00232897	0.0340738	2.63284	RT1-DA//RT1-DB1//TWF1//H3F3B//NRG1//SMAD2//PPM1A//PRKCD//PFN1//ICAM1//CCL24//CCL11//EVL//ACTR3//ARL2//SGK1//CLIP1//RAF1//SUMO1//IDE//CRBN//FN1//OAT//DYX1C1//KCNC2//OPTN//KCNA2//KCNA4//AQP11//KCTD13//TOR1B//TGM2//KCNS3//HAO2//AHR//AP2B1//NSG1//AP1B1//TRPV5//GRIN2A//GJA1//PFKL//OLFM1//KCNJ12//CTH//USP16//ANXA2//CNGB1//STXBP3//CHRNA2//UQCRH//SEPT7//NUP107//CAPZA3//MGST1//COL1A2//HCK//PDCL
GO:0045321	leukocyte activation	Biological process	40	619	679	16818	1.60057	0.00234746	0.0342514	2.6294	STAT5B//ID2//TXK//LBP//LCP1//ICAM1//ADORA3//YWHAZ//CBFB//ITGB2//TSHR//NHEJ1//PKNOX1//IL10//AHR//INPP5D//IL2//IL13RA1//HPS1//IL23A//PTPRE//XRCC4//ZC3H8//PRKCD//HSPD1//IL6ST//IGF1//CD48//PDE5A//RT1-DB1//PLA2G10//NR1H3//TNIP2//WNT5A//TAC4//LAT//MS4A2//ADORA2B//STXBP3//LCP2
GO:0007264	small GTPase mediated signal transduction	Biological process	41	639	679	16818	1.58923	0.00236734	0.0344054	2.62574	LAT//COL1A2//FBXO8//RAP1A//APOE//FLOT1//KCTD13//LPAR1//ABRA//NRG1//IGF1//KITLG//SPRY2//NUP62//DGKZ//CDC42BPA//CDON//RAB38//YWHAQ//RIT2//GDI2//RAB21//RND2//RHOBTB2//RAB18//RHEBL1//RAB34//REM1//ARF1//RHOB//ARL2//RHOQ
GO:0030823	regulation of cGMP metabolic process	Biological process	5	24	679	16818	5.16016	0.0023708	0.0344054	2.6251	WNT5A//NPPC//APOE//ADORA2B//ADNP
GO:0009187	cyclic nucleotide metabolic process	Biological process	15	162	679	16818	2.29341	0.00237847	0.0344238	2.6237	ADCY2//NPPC//PDE10A//CALCA//GHRHR//GABBR1//ADCYAP1//CXCR3//EDN1//MC4R//ADORA2B//WNT5A//APOE//ADNP//PDE5A
GO:1990138	neuron projection extension	Biological process	10	86	679	16818	2.88009	0.00239929	0.0346321	2.61992	BDNF//FN1//APOE//TRPV2//TNFRSF12A//ADNP//POU4F2//NDN//WNT5A//SLIT3
GO:0006575	cellular modified amino acid metabolic process	Biological process	16	179	679	16818	2.21397	0.00248103	0.0357162	2.60537	MGST1//SOD1//CTH//GCLC//GSTT2//GSTK1//TPO//DUOX2//STAT5B//SERINC1//ERO1L//DMGDH//COMT//MTHFS//MTRR//DPEP1
GO:0006303	double-strand break repair via nonhomologous end joining	Biological process	4	15	679	16818	6.60501	0.00251746	0.0360478	2.59904	DEK//LIG3//XRCC4//NHEJ1
GO:0038092	nodal signaling pathway	Biological process	4	15	679	16818	6.60501	0.00251746	0.0360478	2.59904	CITED2//DMRT1//SMAD2//TGIF1
GO:0001934	positive regulation of protein phosphorylation	Biological process	37	563	679	16818	1.62779	0.0025421	0.0363042	2.59481	GADD45A//MAP3K8//RAF1//LPAR1//SOD1//TGFA//TGFB3//WNT5A//NTF3//EREG//NRG1//COPS8//IL23A//HSPA2//VEGFC//CALCA//ADNP//IL11//BDNF//SPRY2//IL6ST//IL24//ARL2BP//IL2//IGF1//PRKCD//PDE5A//EDN1//KITLG//ADCYAP1//SDC4//RAP1A//ICAM1//PAK2//RARRES2//CDON//ANXA2
GO:0006351	transcription, DNA-templated	Biological process	135	2668	679	16818	1.25329	0.00256022	0.0363896	2.59172	KLF11//CITED2//DMRT1//HMGN2//ZHX1//POU4F2//EDN1//ATXN1//NR1D1//ID2//AHR//PPARA//COPS2//ST18//PER1//DDX5//ID4//ETV6//NOC2L//TGIF1//CREBBP//PITX2//NR1H2//NR1H3//NR1H4//ZFP36//ZBTB10//MSX1//USF2//CEBPB//ETS1//JUND//STAT5B//NFYB//PKNOX1//HIF1A//MED4//ZFP110//POLR3D//NCOA6//CCNL1//GBX2//CSDE1//TMPO//NR3C2//HBP1//PNRC1//STAT2//DR1//MEOX2//KCTD13//ASCC1//MYCN//SUMO1//SP110//IGSF1//NDN//ZC3H8//ZFP143//CD…
GO:0050900	leukocyte migration	Biological process	18	213	679	16818	2.09314	0.0025616	0.0363896	2.59149	LBP//ITGB2//CALCA//CCL11//CXCR3//ADORA3//ICAM1//RARRES2//WNT5A//CCR1//CCL24//GCNT1//GOLPH3//VEGFC//IL23A//EDN1//ARTN//CCL20
GO:1901566	organonitrogen compound biosynthetic process	Biological process	36	544	679	16818	1.63911	0.0025763	0.0365021	2.589	ARG2//ST8SIA3//XYLT2//NT5E//ADCY2//ATP5D//NPPC//NME7//PAICS//PSAT1//PSPH//AZIN1//UGT8//GCLC//PKLR//LDHC//CPOX//IREB2//CALCA//GHRHR//GABBR1//MTRR//ADCYAP1//CTH//HAAO//EDN1//MC4R//ADORA2B//APOE//ADNP//GPR37//IGF1//OAT//CLTC//PRKCD//FABP3
GO:0045595	regulation of cell differentiation	Biological process	75	1346	679	16818	1.38013	0.00262553	0.0371019	2.58078	VEGFC//HIF1A//KITLG//BDNF//TGFB3//SMAD2//BAMBI//PPARA//ADCYAP1//NTRK2//UBE2V2//ENC1//RAP1A//SCN1B//TMEM30A//NEGR1//WNT5A//ADNP//LPAR1//METTL3//CREBBP//RUNX1//INPP5D//STAT5B//ZC3H8//RAF1//DUSP6//IL23A//ID2//IL2//POU4F2//NR1D1//ID4//CEBPB//IGF1//WNT5B//RARRES2//BTG1//ZFP36//ETS1//CALCA//CDON//CNTN4//RGD1311458//TGIF1//ACTR3//DDX5//TOB1//NPPC//GJA1//JUND//IL6ST//GDF10//RGD1309676//CCR1//NTF3//FN1//A…
GO:0006139	nucleobase-containing compound metabolic process	Biological process	235	4995	679	16818	1.1653	0.00270406	0.0378255	2.56798	WRNIP1//KCTD13//PRIM2//RBMS1//KLF11//CITED2//DMRT1//HMGN2//ZHX1//POU4F2//EDN1//ATXN1//NR1D1//ID2//AHR//PPARA//COPS2//ST18//PER1//DDX5//ID4//ETV6//NOC2L//TGIF1//CREBBP//PITX2//NR1H2//NR1H3//NR1H4//ZFP36//ZBTB10//MSX1//PABPC1//RNPS1//GEMIN6//MYOD1//USF2//PARP3//UBE2V2//METTL3//CEBPB//ETS1//JUND//STAT5B//NFYB//PKNOX1//HIF1A//MED4//ZFP110//POLR3D//UGDH//HIBADH//TKT//GPD1//BDNF//UQCRH//NT5E//NME7//ADC…
GO:0007030	Golgi organization	Biological process	8	60	679	16818	3.3025	0.00271239	0.0378255	2.56665	OPTN//GORASP2//GOLPH3L//TMED9//BLZF1//CLTC//TMED2//GOLPH3
GO:0030838	positive regulation of actin filament polymerization	Biological process	8	60	679	16818	3.3025	0.00271239	0.0378255	2.56665	ACTR3//ARF1//CORO1B//ICAM1//CCL24//CCL11//PFN1//EVL
GO:0007589	body fluid secretion	Biological process	11	102	679	16818	2.67114	0.00271888	0.0378255	2.56561	STAT5B//GHRHR//HIF1A//USF2//TAC4//AQP5//ADORA3//NR1H2//NR1H3//EDN1//ANXA2
GO:0019722	calcium-mediated signaling	Biological process	11	102	679	16818	2.67114	0.00271888	0.0378255	2.56561	NTRK2//PTGFR//RGN//TMBIM4//ADORA3//IGF1//CAMK1G//EDN1//VSNL1//LAT//CXCR3
GO:0090002	establishment of protein localization to plasma membrane	Biological process	11	102	679	16818	2.67114	0.00271888	0.0378255	2.56561	RGD621098//OPTN//RAB34//BLZF1//GOLPH3//ANXA2//TMED2//RER1//RHOQ//FLOT1//FLOT2
GO:0046879	hormone secretion	Biological process	21	267	679	16818	1.94811	0.00282464	0.0391428	2.54904	ADORA3//YWHAZ//EDN1//GHRHR//STXBP3//CYB5R4//CACNA1C//MC4R//SMAD2//GJA1//PFKFB2//SERP1//GABBR1//RT1-DB1//HIF1A//PFKL//IL6ST//IL11//ADCYAP1//NR1D1//RUNX1
GO:0043112	receptor metabolic process	Biological process	13	133	679	16818	2.42101	0.00282811	0.0391428	2.5485	OPTN//CALCA//ARF1//NTF3//EDN1//HIF1A//NR1H3//NR1D1//PPARA//CLTC//IL10//APOE//NRG1
GO:0050794	regulation of cellular process	Biological process	422	9580	679	16818	1.09107	0.00288444	0.0397633	2.53994	CCNL1//CCNA1//KLF11//CITED2//DMRT1//HMGN2//ZHX1//POU4F2//EDN1//ATXN1//NR1D1//ID2//AHR//PPARA//COPS2//ST18//PER1//DDX5//ID4//ETV6//NOC2L//TGIF1//CREBBP//PITX2//NR1H2//NR1H3//NR1H4//ZFP36//ZBTB10//MSX1//KCNH3//NRG1//MAP3K8//RAF1//TGFA//MAPK6//GADD45A//LPAR1//SOD1//TGFB3//WNT5A//NTF3//DUSP6//RNPS1//MYOD1//USF2//ESM1//HTRA1//MOAP1//OPTN//IGF1//IL2//ZBED3//RARRES2//CDON//ANXA2//HSPA2//SULF1//GJA1//APO…
GO:0030029	actin filament-based process	Biological process	34	509	679	16818	1.6545	0.00288771	0.0397633	2.53945	CORO1B//LCP1//ACTN4//TWF1//CDC42BPB//PACSIN2//CAPZA3//KCTD13//TMOD3//FBXO8//CCL11//ERMN//ARHGAP17//DBN1//PFN1//EVL//MYH7//PRKCD//ICAM1//CCL24//ACTR3//RHOQ//CDC42BPA//CNN3//GPM6B//ARF1//SDC4//PPM1F//EDN1//SCN5A//HCK//NTF3
GO:0008217	regulation of blood pressure	Biological process	15	166	679	16818	2.23814	0.00300881	0.0413251	2.52161	CALCA//AHR//EDN1//GJA1//VEGFC//PPARA//ADM2//RNPEP//ID2//NRG1//CACNA1C//SOD1//SCNN1A//TAC4//COL1A2
GO:0031960	response to corticosteroid	Biological process	20	251	679	16818	1.97361	0.0030328	0.0415485	2.51816	SGK1//IGF1//PLA2G4A//SDC1//GHRHR//IL10//ALPL//FN1//UCP3//HIF1A//WNT5A//RPS6KB1//FOSL1//SERPINA7//SLIT3//ADCYAP1//EDN1//AHR//MYOD1//ARG2
GO:1901137	carbohydrate derivative biosynthetic process	Biological process	36	550	679	16818	1.62123	0.00308471	0.0421525	2.51079	ST8SIA3//XYLT2//NANP//UGDH//ADCY2//ATP5D//NPPC//NME7//PAICS//PARP3//ST3GAL6//GALNT14//ISPD//SERP1//ST3GAL5//GALNT5//ENTPD5//UGT8//PKLR//LDHC//CALCA//GHRHR//GABBR1//GCNT1//GOLPH3//ADCYAP1//ADNP//GALNT11//IGF1//EDN1//MC4R//ADORA2B//APOE//NT5E//TKT//CLTC
GO:0071822	protein complex subunit organization	Biological process	73	1312	679	16818	1.37814	0.00309879	0.0422171	2.50881	RT1-DA//RT1-DB1//PTMA//CORO1B//LCP1//ACTN4//TWF1//H3F3B//SMARCB1//HIST3H2A//SMARCD2//CCL11//ERMN//ARHGAP17//DBN1//SGK1//NRG1//SMAD2//PFN1//EVL//PPM1A//ANXA2//COL1A2//PRKCD//ICAM1//CCL24//ACTR3//ARL2//CLIP1//RAF1//SUMO1//IDE//CRBN//FN1//OAT//ARF1//DYX1C1//KCNC2//OPTN//KCNA2//KCNA4//AQP11//KCTD13//TOR1B//TGM2//KCNS3//HAO2//MTM1//AHR//AP2B1//NSG1//AP1B1//TRPV5//GRIN2A//GJA1//PFKL//OLFM1//KCNJ12//CTH…
GO:0051347	positive regulation of transferase activity	Biological process	28	397	679	16818	1.74692	0.00310512	0.0422171	2.50792	GADD45A//MAP3K8//RAF1//LPAR1//SOD1//TGFA//TGFB3//WNT5A//NTF3//EREG//NRG1//COPS8//IL23A//HSPA2//CALCA//ADNP//PFKFB2//PRKCD//PDE5A//EDN1//KITLG//ADCYAP1//SDC4//RAP1A//PAK2//IGF1//SPRY2//SERINC1
GO:0032970	regulation of actin filament-based process	Biological process	20	252	679	16818	1.96578	0.00317355	0.0430387	2.49845	TWF1//PRKCD//PFN1//ICAM1//CCL24//CCL11//EVL//ACTR3//GPM6B//ARF1//CORO1B//SDC4//PPM1F//CAPZA3//EDN1//KCNE2//SCN5A//SCN1B//HCK//NTF3
GO:0060560	developmental growth involved in morphogenesis	Biological process	15	167	679	16818	2.22474	0.00318622	0.043102	2.49672	AHR//WNT5A//NPPC//BDNF//FN1//APOE//TRPV2//TNFRSF12A//ADNP//RND2//POU4F2//NDN//SLIT3//SPRY2//CCL11
GO:0050880	regulation of blood vessel size	Biological process	14	151	679	16818	2.29644	0.00323365	0.0436341	2.49031	CALCA//NPPC//ADCYAP1//GJA1//ADORA2B//EDN1//CACNA1C//PDE5A//APOE//AHR//HIF1A//ICAM1//SOD1//GCLC
GO:0060206	estrous cycle phase	Biological process	4	16	679	16818	6.19219	0.00325045	0.043751	2.48806	WNT5A//GPR149//ETS1//ADNP
GO:0042509	regulation of tyrosine phosphorylation of STAT protein	Biological process	7	49	679	16818	3.5384	0.00332744	0.0446077	2.47789	IL23A//IL6ST//IL22RA2//IL24//ARL2BP//IL2//IGF1
GO:1901701	cellular response to oxygen-containing compound	Biological process	51	854	679	16818	1.47917	0.00333789	0.0446077	2.47653	NR1H3//RHOQ//SOD1//CEBPB//GRIN2A//SH3BP4//COL1A2//LBP//IRAK2//PTAFR//PRKCD//PKLR//GHRHR//SGK1//HIF1A//RT1-DB1//TPO//DUOX2//PTPRE//RPS6KB1//STAT5B//NR1D1//CFH//ETS1//F3//RHOB//IL24//IL10//ICAM1//FN1//ARG2//CCL20//TNIP2//WNT5A//CYP26A1//CYP26B1//EGR4//AHR//RAP1A//GPD1//CYP7A1//EDN1//MYOD1//APOE//HMGCS1//MGST1//DPEP1//FDX1//BDNF//KLF11//RARRES2
GO:0048639	positive regulation of developmental growth	Biological process	8	62	679	16818	3.19597	0.00334074	0.0446077	2.47616	MYOD1//FN1//APOE//TRPV2//TNFRSF12A//ADNP//RPS6KB1//RND2
GO:0030799	regulation of cyclic nucleotide metabolic process	Biological process	12	120	679	16818	2.47688	0.0033537	0.0446077	2.47448	CALCA//GHRHR//GABBR1//ADCYAP1//NPPC//CXCR3//EDN1//MC4R//ADORA2B//WNT5A//APOE//ADNP
GO:0061024	membrane organization	Biological process	36	553	679	16818	1.61243	0.00336968	0.0446077	2.47241	SNAP29//ANXA2//MOAP1//SRPR//GULP1//ANXA7//BNIP1//PLA2G4A//SYT1//TMPO//SOD1//RGD621098//OPTN//RAB34//BLZF1//GOLPH3//ITGB2//PEX3//TMEM30A//ATP10A//TMED9//AP2B1//NSG1//AP1B1//NME7//PACSIN2//RER1//TOR1B//RAB38//FLOT1//TMED2//FLOT2//RHOQ//APOE//SLC25A5//CLTC
GO:0006900	membrane budding	Biological process	6	37	679	16818	4.01656	0.00338038	0.0446077	2.47103	GOLPH3//TMED9//AP2B1//NSG1//AP1B1//ANXA2
GO:0051057	positive regulation of small GTPase mediated signal transduction	Biological process	6	37	679	16818	4.01656	0.00338038	0.0446077	2.47103	LPAR1//ABRA//NRG1//IGF1//KITLG//CDON
GO:0071277	cellular response to calcium ion	Biological process	6	37	679	16818	4.01656	0.00338038	0.0446077	2.47103	EDN1//JUND//SCN5A//CACYBP//WNT5A//DPEP1
GO:0006110	regulation of glycolytic process	Biological process	5	26	679	16818	4.76323	0.00343269	0.0450872	2.46437	IGF1//ENTPD5//GPD1//PPARA//HIF1A
GO:0035150	regulation of tube size	Biological process	14	152	679	16818	2.28133	0.00343346	0.0450872	2.46427	CALCA//NPPC//ADCYAP1//GJA1//ADORA2B//EDN1//CACNA1C//PDE5A//APOE//AHR//HIF1A//ICAM1//GCLC//SOD1
GO:0048468	cell development	Biological process	96	1819	679	16818	1.3072	0.00354128	0.0463899	2.45084	GPR149//EREG//GBX2//HIF1A//KITLG//WNT5A//MSX1//VEGFC//SULF1//IMPAD1//GJA1//JUND//PITX2//IFT74//RPS6KB1//RNF38//CAPZA3//BTG1//HSPA2//BDNF//POU4F2//PTPRZ1//LPPR4//NDN//FLOT1//PGRMC1//PLA2G10//SCN1B//USP33//ARTN//ISPD//EVL//NTF3//SLIT3//NCAM2//HAPLN2//DNASE1L3//TGFB3//SMAD2//BAMBI//ADCYAP1//NTRK2//UBE2V2//ENC1//RAP1A//TMEM30A//NEGR1//ADNP//LPAR1//TSPAN2//ID2//APOE//CYP26A1//EDN1//IGF1//MYOD1//METTL3…
GO:0032844	regulation of homeostatic process	Biological process	25	345	679	16818	1.79484	0.00356529	0.0465911	2.44791	EDN1//COMT//CALCA//CLIC2//PLA2G4A//KITLG//RT1-DB1//HIF1A//STAT5B//ETS1//ID2//INPP5D//MC4R//IL2//ERO1L//MS4A2//CXCR3//GCLC//GJA1//SCN5A//SCN1B//NR1D1//NR1H2//NR1H3//METRNL
GO:0009607	response to biotic stimulus	Biological process	46	755	679	16818	1.50909	0.00359449	0.046859	2.44436	IL23A//IL10//MMP7//HSPD1//PRKCD//LBP//IFIT2//IFIT3//DUOX2//SCD1//HCK//OPTN//GRIN2A//PKLR//SP110//RT1-DB1//IRAK2//PTAFR//C4B//PDE5A//MGST1//CEBPB//COMT//EDN1//IGF1//JUND//PLA2G4A//STAT5B//ICAM1//F3//ALPL//PTGFR//NR1H4//RPS6KB1//PPM1B//HTRA1//WNT5A//CFH//IL24//NR1D1//FN1//ARG2//CCL20//HIF1A//TNIP2//NR1H3
GO:0044085	cellular component biogenesis	Biological process	99	1887	679	16818	1.29947	0.00364613	0.0473866	2.43817	GNL3//GEMIN6//NUFIP1//ANXA2//RT1-DA//RT1-DB1//CORO1B//LCP1//ACTN4//TWF1//NOC2L//H3F3B//FN1//NRG1//SMAD2//GPM6A//IFT80//IFT74//ACTR3//PPM1A//GJA1//PEX3//GOLPH3//PRKCD//PFN1//ICAM1//CCL24//CCL11//EVL//UGT8//ARL2//SGK1//CLIP1//TFB2M//LOC500034//RAF1//SUMO1//LPAR1//IDE//CRBN//CIRBP//OAT//APOE//BBS7//DYX1C1//NIP7//KCNC2//OPTN//KCNA2//KCNA4//AQP11//KCTD13//TOR1B//TGM2//KCNS3//HAO2//AHR//AP2B1//NSG1//AP…
GO:0044249	cellular biosynthetic process	Biological process	219	4644	679	16818	1.16804	0.00365932	0.0473866	2.4366	ARG2//WRNIP1//KCTD13//PRIM2//RBMS1//KLF11//CITED2//DMRT1//HMGN2//ZHX1//POU4F2//EDN1//ATXN1//NR1D1//ID2//AHR//PPARA//COPS2//ST18//PER1//DDX5//ID4//ETV6//NOC2L//TGIF1//CREBBP//PITX2//NR1H2//NR1H3//NR1H4//ZFP36//ZBTB10//MSX1//USF2//ALDH9A1//ST8SIA3//CEBPB//ETS1//JUND//STAT5B//NFYB//PKNOX1//HIF1A//MED4//ZFP110//POLR3D//IMPAD1//UGDH//NT5E//NME7//ADCY2//ATP5D//NPPC//PAICS//LIG3//CCNL1//NCOA6//LHX5//EGR…
GO:0016049	cell growth	Biological process	27	383	679	16818	1.7461	0.00367017	0.0473866	2.43531	ESM1//HTRA1//NRG1//ACSL4//H3F3B//IGF1//SGK1//CTH//ST7L//DCUN1D3//SMARCA2//SH3BP4//MSX1//SLIT3//BDNF//FN1//APOE//TRPV2//TNFRSF12A//ADNP//RND2//POU4F2//NDN//WNT5A//EDN1//TGFB3//ENTPD5
GO:0050865	regulation of cell activation	Biological process	27	383	679	16818	1.7461	0.00367017	0.0473866	2.43531	APOE//IL10//AHR//INPP5D//IL2//IL13RA1//HPS1//IL23A//STAT5B//PTPRE//ZC3H8//IL6ST//IGF1//PDE5A//RT1-DB1//PLA2G10//NR1H3//LBP//TNIP2//HSPD1//WNT5A//MS4A2//ADORA3//ADORA2B//ID2//LAT//PRKCD
GO:0031324	negative regulation of cellular metabolic process	Biological process	84	1559	679	16818	1.33456	0.00369739	0.0476239	2.4321	CITED2//DMRT1//HMGN2//ZHX1//POU4F2//EDN1//ATXN1//NR1D1//ID2//AHR//PPARA//COPS2//ST18//PER1//DDX5//ID4//ETV6//NOC2L//KLF11//TGIF1//CREBBP//PITX2//NR1H2//NR1H3//NR1H4//ZFP36//ZBTB10//MSX1//DUSP6//OPTN//IL2//ZBED3//GADD45A//PPM1F//GABBR1//TGFB3//TBC1D14//MYCN//SPRY2//NRG1//CALCA//CEBPB//GCLC//YWHAQ//SMAD2//COMMD7//SUMO1//ZC3H8//NONO//SMARCA2//SFMBT1//EREG//WNT5A//CTBP2//ZFP423//TOB1//ENC1//IGF2BP1//…
GO:0050896	response to stimulus	Biological process	372	8357	679	16818	1.10255	0.00375687	0.0482745	2.42517	SNAP29//KCNH3//NRG1//MAP3K8//POU4F2//RAF1//TGFA//MAPK6//GADD45A//LPAR1//SOD1//TGFB3//WNT5A//NTF3//DUSP6//MYH7//ALDH3A2//UCP3//USF2//UBE2V2//WRNIP1//ADCYAP1//BDNF//VDAC3//CITED2//NPPC//PRKCD//PDE5A//EDN1//ETS1//LDHA//PKLR//STAT5B//ICAM1//PPARA//ARG2//HIF1A//PDLIM1//ACTN4//HSPD1//MOAP1//FCNB//CD69//GZMB//CTSC//IL23A//IRAK2//GRIN2A//ADORA3//ADORA2B//APOE//MC4R//PTAFR//LBP//IL10//TXK//LCP1//RT1-DB1//…
GO:0065003	macromolecular complex assembly	Biological process	66	1174	679	16818	1.39245	0.00383537	0.0489434	2.41619	GEMIN6//NUFIP1//RT1-DA//RT1-DB1//TWF1//H3F3B//NRG1//SMAD2//PPM1A//PRKCD//PFN1//ICAM1//CCL24//CCL11//EVL//ACTR3//ARL2//SGK1//CLIP1//RAF1//SUMO1//IDE//CRBN//FN1//CIRBP//OAT//APOE//DYX1C1//NIP7//KCNC2//OPTN//KCNA2//KCNA4//AQP11//KCTD13//TOR1B//TGM2//KCNS3//HAO2//AHR//AP2B1//NSG1//AP1B1//TRPV5//GRIN2A//GJA1//PFKL//OLFM1//KCNJ12//CTH//USP16//ANXA2//CNGB1//STXBP3//CHRNA2//UQCRH//SEPT7//NUP107//CAPZA3//…
GO:0009749	response to glucose	Biological process	17	204	679	16818	2.06406	0.0038362	0.0489434	2.4161	RT1-DB1//HIF1A//NR1D1//CYP7A1//ICAM1//FN1//PRKCD//GJA1//LDHA//PFKFB2//PKLR//PFKL//ARG2//SMAD2//NR1H4//CTSB//RPS6KB1
GO:0009896	positive regulation of catabolic process	Biological process	17	204	679	16818	2.06406	0.0038362	0.0489434	2.4161	SH3BP4//APOA5//GCLC//UBE2V2//SUMO1//BBS7//APOE//GJA1//WNT5A//IGF1//ENTPD5//GPD1//TOB1//PABPC1//ZFP36//KCNE2//PRKCD
GO:0031331	positive regulation of cellular catabolic process	Biological process	14	154	679	16818	2.25171	0.00386335	0.0491733	2.41304	SH3BP4//APOA5//GCLC//UBE2V2//SUMO1//BBS7//APOE//IGF1//ENTPD5//GPD1//TOB1//PABPC1//ZFP36//PRKCD
GO:0051172	negative regulation of nitrogen compound metabolic process	Biological process	61	1069	679	16818	1.41337	0.00388908	0.049384	2.41015	CITED2//DMRT1//HMGN2//ZHX1//POU4F2//EDN1//ATXN1//NR1D1//ID2//AHR//PPARA//COPS2//ST18//PER1//DDX5//ID4//ETV6//NOC2L//KLF11//TGIF1//CREBBP//PITX2//NR1H2//NR1H3//NR1H4//ZFP36//ZBTB10//MSX1//GABBR1//TGFB3//NRG1//CALCA//CEBPB//GCLC//YWHAQ//PPM1F//SMAD2//COMMD7//SUMO1//ZC3H8//NONO//SMARCA2//SFMBT1//EREG//WNT5A//CTBP2//ZFP423//HIF1A//CDK9//IL10//LIG3//COMT//RNPS1//NPPC//TOB1//CLTC//H3F3B//APOE//OLFM1//G…
GO:0055088	lipid homeostasis	Biological process	10	92	679	16818	2.69226	0.00393999	0.0496595	2.4045	ABCG5//APOA5//CYP7A1//APOE//PLA2G10//NR1H2//NR1H3//FABP3//NR1D1//USF2
GO:0008361	regulation of cell size	Biological process	11	107	679	16818	2.54632	0.00394767	0.0496595	2.40366	BDNF//FN1//APOE//TRPV2//TNFRSF12A//ADNP//EDN1//AHR//HIF1A//RND2//WNT5A
GO:0022602	ovulation cycle process	Biological process	11	107	679	16818	2.54632	0.00394767	0.0496595	2.40366	ADCYAP1//SOD1//ICAM1//AHR//KITLG//PLA2G4A//GPR149//EREG//STAT5B//SLIT3//RUNX1
GO:0048660	regulation of smooth muscle cell proliferation	Biological process	11	107	679	16818	2.54632	0.00394767	0.0496595	2.40366	SULF1//EDN1//IGF1//STAT5B//ID2//HIF1A//TGM2//EREG//RPS6KB1//COMT//NPPC
GO:0007611	learning or memory	Biological process	18	222	679	16818	2.00828	0.00398278	0.0499844	2.39981	BDNF//COMT//GRIN2A//NTRK2//FOSL1//VDAC3//SLC24A2//IGF1//NQO2//PDE5A//ADNP//SGK1//RPS6KB1//CACNA1C//ATXN1//HIF1A//PTPRZ1//GM2A
GO:0016192	vesicle-mediated transport	Biological process	54	924	679	16818	1.44753	0.00400523	0.0501492	2.39737	OPTN//CALCA//ARF1//NTF3//ADORA3//YWHAZ//TMED2//STXBP3//EXOC8//HCK//CCR1//TRAPPC3//RER1//ARCN1//AP2B1//RAB34//MARCH2//EPN2//SH3BP4//CLTA//OLR1//APOE//SNX17//LRP10//CLTC//ANXA2//GULP1//TNP2//SYT1//CACNA1C//ARHGAP17//PLA2G4A//VPS4B//RGD621098//BLZF1//GOLPH3//TGM2//NR1H3//TAC4//LAT//MS4A2//ADORA2B//PACSIN2//TMED9//NSG1//AP1B1//ACTN4//NR1H2//TBC1D14//RAP1A//C4B//BNIP1//RAB38//GDI2
GO:0031667	response to nutrient levels	Biological process	32	481	679	16818	1.64782	0.00401693	0.050179	2.39611	SNAP29//USF2//ACSL4//ABCG5//LDHA//PKLR//IL6ST//UCP3//ARG2//SERPINC1//RPS6KB1//FADS1//TNRC6A//MYOD1//RNASE4//COMT//OPTN//ICAM1//BDNF//PPARA//PITX2//SERPINA7//HMGCS1//PLA2G4A//ALPL//PRKCD//ADCYAP1//ZFP36//TBC1D14//IGF1//SOD1//PSPH
GO:0007565	female pregnancy	Biological process	17	205	679	16818	2.054	0.00403106	0.050239	2.39458	CALCA//SOD1//CITED2//PLA2G4A//CTSB//ARG2//HIF1A//ACSL4//COMT//ETS1//IGF1//STAT5B//FOSL1//TGFB3//PSG29//SPHK2//HPGD
GO:0030030	cell projection organization	Biological process	59	1029	679	16818	1.42017	0.00405616	0.0504351	2.39188	POU4F2//PTPRZ1//LPPR4//NDN//FLOT1//GBX2//BDNF//PGRMC1//PLA2G10//SCN1B//USP33//ARTN//ISPD//WNT5A//EVL//NTF3//SLIT3//NCAM2//IFT80//IFT74//ACTR3//ADCYAP1//NTRK2//UBE2V2//ENC1//RAP1A//TMEM30A//NEGR1//ADNP//LPAR1//APOE//GOLPH3//CNTN4//ERMN//CORO1B//BBS7//NME7//FN1//TRPV2//TNFRSF12A//RND2//GJA1//SGK1//GPM6A//WEE1//UGT8//PACSIN2//PRKCD//TGFB3//RHOQ//SOD1//GALNT11//SEPT7//FAM110C//ACSL4//IL2//TSPAN2//ICA…
GO:0040036	regulation of fibroblast growth factor receptor signaling pathway	Biological process	5	27	679	16818	4.58681	0.00407509	0.0504375	2.38986	SULF1//SPRY2//WNT5A//FGFBP1//DUSP6
GO:0042516	regulation of tyrosine phosphorylation of Stat3 protein	Biological process	5	27	679	16818	4.58681	0.00407509	0.0504375	2.38986	IL23A//IL24//IL6ST//ARL2BP//IL22RA2
GO:0043933	macromolecular complex subunit organization	Biological process	80	1478	679	16818	1.34066	0.0040903	0.0505096	2.38824	GEMIN6//NUFIP1//RT1-DA//RT1-DB1//PTMA//CORO1B//LCP1//ACTN4//TWF1//H3F3B//SMARCB1//HIST3H2A//SMARCD2//CCL11//ERMN//ARHGAP17//DBN1//SGK1//NRG1//SMAD2//PFN1//EVL//APOA5//PPM1A//ANXA2//COL1A2//PRKCD//ICAM1//CCL24//ACTR3//ARL2//CLIP1//RAF1//SUMO1//IDE//CRBN//FN1//CIRBP//OAT//ARF1//APOE//DYX1C1//NIP7//KCNC2//OPTN//KCNA2//KCNA4//AQP11//KCTD13//TOR1B//TGM2//KCNS3//HAO2//MTM1//AHR//AP2B1//NSG1//AP1B1//TRP…
GO:0042698	ovulation cycle	Biological process	12	123	679	16818	2.41647	0.00410333	0.0505545	2.38686	ADCYAP1//SOD1//ICAM1//AHR//KITLG//PLA2G4A//GPR149//EREG//STAT5B//SLIT3//RUNX1//GDF10
GO:0042026	protein refolding	Biological process	4	17	679	16818	5.82795	0.00411635	0.0505991	2.38549	PDCL//HSPA2//HSPD1//DNAJA2
GO:0006865	amino acid transport	Biological process	13	139	679	16818	2.3165	0.00414208	0.0507995	2.38278	SLC38A2//SLC7A13//PRKCD//SLC25A22//SLC38A3//ARG2//BDNF//NTRK2//GABBR1//SLC7A5//SERINC1//SLCO1A5//SERPINA7
GO:0009888	tissue development	Biological process	91	1719	679	16818	1.3112	0.00415331	0.0508214	2.38161	SULF1//MYCN//GBX2//EDN1//AHR//PITX2//BDNF//SDC4//SDC1//ARG2//SMAD2//DLG3//WNT5A//HIF1A//KITLG//TMED2//MEOX2//MSX1//CITED2//TGIF1//PFN1//GJA1//WNT5B//IFT80//ARID5A//IMPAD1//NRG1//ID2//IFT74//GPM6A//NPPC//MYOD1//CTSB//ITGA7//HAPLN2//PPARA//ALDH3A2//NTF3//TGFB3//BAMBI//CYP26A1//CDON//IGF1//VEGFC//LUZP1//DUOX2//HPS1//GPM6B//PLA2G4A//CCR1//ANXA7//GSTK1//TAGLN2//CNN3//PTER//STAT5B//RUNX1//DSPP//CEBPB//…
GO:0009628	response to abiotic stimulus	Biological process	62	1094	679	16818	1.40372	0.00421017	0.0514003	2.3757	CITED2//NPPC//PRKCD//PDE5A//BDNF//EDN1//ETS1//LDHA//PKLR//RAF1//STAT5B//ICAM1//UCP3//TGFB3//PPARA//ARG2//HIF1A//PDLIM1//ACTN4//HSPD1//IGF1//JUND//FOSL1//F3//PSPH//CTSB//RPS6KB1//CUL5//PLCB4//CNGB1//CACNA1C//GRIN2A//ATXN1//SGK1//TRPV2//GJA1//CALCA//PLA2G4A//SOD1//GCLC//DNAJA2//METRNL//CIRBP//SLC14A2//NTRK2//HMGCS1//ANXA7//XRCC4//ABCG5//NHEJ1//DCUN1D3//GADD45A//NOC2L//ID2//PER1//WNT5A//HIST3H2A//LP…
GO:0043085	positive regulation of catalytic activity	Biological process	60	1052	679	16818	1.41267	0.00422517	0.0514106	2.37416	GADD45A//MAP3K8//RAF1//LPAR1//SOD1//TGFA//TGFB3//WNT5A//NTF3//EREG//F3//DIABLO//HSPD1//NRG1//CALCA//GHRHR//MS4A2//TXK//COPS8//IL23A//ADCYAP1//CTSC//FN1//ADORA2B//HSPA2//ADNP//ICAM1//RGN//TOR1AIP2//PFN1//GDI2//TBC1D14//RAP1A//CCL24//CCL11//PFKFB2//IL24//PPM1F//PRKCD//PDE5A//EDN1//KITLG//GIT2//FBXO8//RGS1//ARHGAP17//SDC4//APOE//APOA5//NR1H2//NR1H3//GM2A//SERINC1//XRCC4//FDX1//PAK2//IGF1//SPRY2//AZI…
GO:1901342	regulation of vasculature development	Biological process	17	206	679	16818	2.04403	0.004234	0.0514106	2.37325	SULF1//CXCR3//VEGFC//ETS1//ADORA2B//TNFRSF12A//F3//CCL24//CCL11//BTG1//ITGB2//ADM2//RUNX1//EREG//RHOB//WNT5A//RAP1A
GO:0051262	protein tetramerization	Biological process	11	108	679	16818	2.52275	0.00423965	0.0514106	2.37267	KCNJ12//CTH//IDE//PFKL//USP16//EVL//ANXA2//CNGB1//TRPV5//GRIN2A//RT1-DB1
GO:0007267	cell-cell signaling	Biological process	51	865	679	16818	1.46036	0.00429634	0.0519809	2.3669	ALDH9A1//ADORA3//YWHAZ//CACNB2//CHRNA2//CACNA1C//GRIN2A//GABRD//VDAC3//SYT1//NTF3//EDN1//GHRHR//LHX5//STXBP3//CYB5R4//MC4R//SMAD2//GJA1//PFKFB2//SERP1//PLCL1//BDNF//GABBR1//RT1-DB1//HIF1A//COMT//NRG1//PFKL//IL6ST//IL11//NTRK2//ADNP//GPM6B//WNT5A//UBE2V2//CBLN2//ADCYAP1//ATXN1//SLC24A2//ARF1//NR1D1//SCN5A//SCN1B//RAP1A//RUNX1//SDC4//SDC1//CCR1//EREG//FGFBP1
GO:0045600	positive regulation of fat cell differentiation	Biological process	6	39	679	16818	3.81058	0.00443171	0.0534985	2.35343	METRNL//CEBPB//IGF1//ID2//WNT5B//RARRES2
GO:0034762	regulation of transmembrane transport	Biological process	23	314	679	16818	1.81427	0.00444543	0.053544	2.35209	CACNB2//KCNJ12//CACNA1C//GRIN2A//KCNC2//CACNB3//KCNA2//KCNA4//SCN5A//KCNH3//KCNJ14//KCNJ16//KCNK10//KCNS3//CLCN3//CRBN//KCNE2//GJA1//SCN1B//CLIC2//TRPV2//AZIN1//SLC31A2
GO:0042886	amide transport	Biological process	19	242	679	16818	1.94466	0.00446314	0.0536374	2.35036	MMP7//SLC38A3//SLC14A2//EDN1//STXBP3//CYB5R4//CACNA1C//MC4R//SMAD2//GHRHR//GJA1//PFKFB2//SERP1//RT1-DB1//HIF1A//PFKL//ADCYAP1//GABBR1//NR1D1
GO:1903036	positive regulation of response to wounding	Biological process	10	94	679	16818	2.63498	0.00459892	0.055146	2.33734	PDE5A//ADORA2B//PLA2G4A//STAT5B//ADORA3//CCL24//TGM2//HSPD1//WNT5A//LBP
GO:0051785	positive regulation of nuclear division	Biological process	7	52	679	16818	3.33426	0.00467054	0.0556214	2.33063	WNT5A//DMRT1//EDN1//IGF1//TGFA//EREG//MSX1
GO:0008585	female gonad development	Biological process	12	125	679	16818	2.3778	0.00467379	0.0556214	2.33033	ADCYAP1//SOD1//ICAM1//AHR//KITLG//PLA2G4A//GPR149//EREG//STAT5B//SLIT3//RUNX1//PITX2
GO:0032989	cellular component morphogenesis	Biological process	60	1057	679	16818	1.40599	0.00467689	0.0556214	2.33004	NRG1//DMRT1//AHR//TBCCD1//MSX1//HIF1A//WNT5A//POU4F2//PTPRZ1//LPPR4//NDN//FLOT1//GBX2//BDNF//PGRMC1//PLA2G10//SCN1B//USP33//ARTN//ISPD//EVL//NTF3//SLIT3//ANXA7//ICAM1//FN1//HCK//CCL24//CFDP1//CCL11//HEXB//ERMN//ITGA7//BAMBI//RHOQ//IFT80//IFT74//TGFB3//SMAD2//SEPT7//ZMYM4//UGT8//BBS7//APOE//TRPV2//TNFRSF12A//ADNP//RND2//GJA1//SGK1//GPM6A//WEE1//PACSIN2//NTRK2//ACTR3//SOD1//GALNT11//EDN1//MTM1//COR…
GO:1901615	organic hydroxy compound metabolic process	Biological process	28	409	679	16818	1.69566	0.00467989	0.0556214	2.32976	IMPAD1//ALDH1B1//LDHA//LDHB//PFKFB2//HIF1A//TPO//DUOX2//SPHK2//SMPDL3A//HMGCS1//CYP7A1//APOE//FDX1//ALDH9A1//COMT//HAO2//LDHC//DMGDH//PTAFR//ALDH3A2//GPR37//GRIN2A//RBP2//SOD1//PCK1//PRKCD//FABP3
GO:0045765	regulation of angiogenesis	Biological process	16	191	679	16818	2.07487	0.00470366	0.0557808	2.32756	SULF1//CXCR3//VEGFC//ETS1//F3//CCL24//CCL11//BTG1//ITGB2//ADM2//RUNX1//EREG//RHOB//WNT5A//ADORA2B//TNFRSF12A
GO:0048545	response to steroid hormone	Biological process	36	565	679	16818	1.57819	0.00474583	0.0561573	2.32369	ETS1//STAT5B//F3//AHR//HIF1A//WNT5A//FOSL1//TGFB3//NR1H3//PDE5A//EDN1//S100VP//PSPH//RPS6KB1//NR1D1//NR3C2//PPARA//NR1H2//NR1H4//SGK1//CITED2//LDHA//GHRHR//HSPD1//IGF1//PLA2G4A//SDC1//IL10//ALPL//FN1//UCP3//SERPINA7//SLIT3//ADCYAP1//MYOD1//ARG2
GO:0030163	protein catabolic process	Biological process	37	585	679	16818	1.56657	0.00476684	0.0561799	2.32177	IDE//CTSK//PSMB2//CTSB//RNF40//USP16//PSMA1//ARIH1//FBXO8//USP33//FBXL12//UBC//CUL5//DYX1C1//NR1D1//ENC1//CDC26//FBXO9//GCLC//UBE2V2//SUMO1//BBS7//APOE//CAST//NRG1//GRIN2A//AZIN1//KCTD13//CRBN//VPS37A//GJA1//WNT5A//IL10//GABARAPL2//KCNE2//CTSC//PSMC6
GO:0002694	regulation of leukocyte activation	Biological process	25	353	679	16818	1.75416	0.00477905	0.0561799	2.32066	IL10//AHR//INPP5D//IL2//IL13RA1//HPS1//IL23A//STAT5B//PTPRE//ZC3H8//IL6ST//IGF1//PDE5A//RT1-DB1//PLA2G10//NR1H3//LBP//TNIP2//HSPD1//WNT5A//MS4A2//ADORA3//ADORA2B//ID2//LAT
GO:0010038	response to metal ion	Biological process	25	353	679	16818	1.75416	0.00477905	0.0561799	2.32066	SYT1//CPOX//IREB2//GRIN2A//GGH//HAAO//NT5E//PKLR//PLA2G4A//ARG2//HIF1A//BDNF//SOD1//ICAM1//ANXA7//SDC1//EDN1//JUND//SCN5A//CACYBP//WNT5A//DPEP1//ID2//XRCC4//FN1
GO:0035162	embryonic hemopoiesis	Biological process	5	28	679	16818	4.423	0.00479895	0.0562909	2.31885	AHR//HIF1A//RUNX1//TPO//KITLG
GO:0055086	nucleobase-containing small molecule metabolic process	Biological process	79	1466	679	16818	1.33474	0.00483461	0.0564912	2.31564	UGDH//HIBADH//TKT//GPD1//BDNF//UQCRH//NT5E//NME7//ADCY2//ATP5D//NPPC//RAB38//GNL3//RIT2//RAP1A//RAB21//SRPR//RHEBL1//RAB34//REM1//ARL2//RHOQ//PAICS//PDE10A//ABCG5//IDE//WRNIP1//DDX5//MYH7//CRBN//ATP6V1E1//TOR1B//VPS4B//ABCB10//DPYSL5//GALT//MDH1//CYB5R4//PKLR//LDHC//CALCA//GHRHR//GABBR1//ADCYAP1//SH3BP4//TMED2//LDHA//LDHB//CXCR3//EDN1//MC4R//ADORA2B//WNT5A//APOE//ADNP//GIT2//SOD1//NTRK2//ICAM1//C…
GO:0007169	transmembrane receptor protein tyrosine kinase signaling pathway	Biological process	28	410	679	16818	1.69153	0.00483701	0.0564912	2.31542	TGFA//EREG//NRG1//NR1H3//RHOQ//FRS3//F3//VEGFC//HIF1A//NTRK2//SULF1//DUSP6//SPRY2//WNT5A//NUP62//GHRHR//IGF1//ATXN1//FGFBP1//PTPRE//PRKCD//RPS6KB1//IGF2R//RAF1//NDN//STAT5B//ESM1//NTF3
GO:0048659	smooth muscle cell proliferation	Biological process	11	110	679	16818	2.47688	0.00487509	0.0568128	2.31202	NPPC//SULF1//EDN1//IGF1//STAT5B//ID2//HIF1A//TGM2//EREG//RPS6KB1//COMT
GO:0032956	regulation of actin cytoskeleton organization	Biological process	17	209	679	16818	2.01469	0.00489373	0.0569068	2.31036	TWF1//PRKCD//PFN1//ICAM1//CCL24//CCL11//EVL//ACTR3//ARF1//CORO1B//SDC4//PPM1F//CAPZA3//EDN1//HCK//NTF3//GPM6B
GO:0045981	positive regulation of nucleotide metabolic process	Biological process	10	95	679	16818	2.60724	0.00495935	0.0573917	2.30458	CALCA//GHRHR//ADCYAP1//CXCR3//MC4R//ADORA2B//WNT5A//NPPC//APOE//ADNP
GO:1900544	positive regulation of purine nucleotide metabolic process	Biological process	10	95	679	16818	2.60724	0.00495935	0.0573917	2.30458	CALCA//GHRHR//ADCYAP1//CXCR3//MC4R//ADORA2B//WNT5A//NPPC//APOE//ADNP
GO:0010558	negative regulation of macromolecule biosynthetic process	Biological process	60	1060	679	16818	1.40201	0.00496741	0.0573917	2.30387	CITED2//DMRT1//HMGN2//ZHX1//POU4F2//EDN1//ATXN1//NR1D1//ID2//AHR//PPARA//COPS2//ST18//PER1//DDX5//ID4//ETV6//NOC2L//KLF11//TGIF1//CREBBP//PITX2//NR1H2//NR1H3//NR1H4//ZFP36//ZBTB10//MSX1//TGFB3//NRG1//CALCA//CEBPB//GCLC//YWHAQ//PPM1F//SMAD2//COMMD7//SUMO1//ZC3H8//NONO//SMARCA2//SFMBT1//EREG//WNT5A//CTBP2//ZFP423//TOB1//ENC1//IGF2BP1//IREB2//CIRBP//ADORA2B//HIF1A//TNRC6A//IL10//CDK9//INPP5D//FMR1//…
GO:0071407	cellular response to organic cyclic compound	Biological process	27	392	679	16818	1.70601	0.00500408	0.0576916	2.30068	PRKRA//NR1D1//NR3C2//PPARA//NR1H2//NR1H3//NR1H4//SGK1//MSX1//SOD1//EGR4//AHR//RAP1A//GPD1//GRIN2A//ADCYAP1//EDN1//MYOD1//IL10//CYP7A1//APOE//HMGCS1//ARG2//FDX1//BDNF//ALPL//HIF1A
GO:0000726	non-recombinational repair	Biological process	4	18	679	16818	5.50417	0.00512556	0.0589658	2.29026	LIG3//XRCC4//NHEJ1//DEK
GO:0048608	reproductive structure development	Biological process	31	470	679	16818	1.63369	0.00519286	0.0594036	2.28459	ADCYAP1//SOD1//ICAM1//AHR//KITLG//PLA2G4A//GPR149//EREG//STAT5B//CITED2//CEBPB//HIF1A//TMED2//DMRT1//RNF38//EIF2S2//HMGCS1//PITX2//WNT5A//MGST1//CTSB//SDC1//BCL2L2//IGF1//IL10//FOSL1//SULF1//NCOA6//PSAP//SLIT3//RUNX1
GO:0014032	neural crest cell development	Biological process	7	53	679	16818	3.27135	0.00519824	0.0594036	2.28414	GBX2//HIF1A//KITLG//PITX2//CITED2//CYP26A1//EDN1
GO:0019932	second-messenger-mediated signaling	Biological process	15	176	679	16818	2.11098	0.0052033	0.0594036	2.28372	CAMK1G//EDN1//VSNL1//LAT//CXCR3//APOE//ADCYAP1//GHRHR//NTRK2//PTGFR//PDE10A//RGN//TMBIM4//ADORA3//IGF1
GO:0009890	negative regulation of biosynthetic process	Biological process	63	1126	679	16818	1.38582	0.00520775	0.0594036	2.28335	CITED2//DMRT1//HMGN2//ZHX1//POU4F2//EDN1//ATXN1//NR1D1//ID2//AHR//PPARA//COPS2//ST18//PER1//DDX5//ID4//ETV6//NOC2L//KLF11//TGIF1//CREBBP//PITX2//NR1H2//NR1H3//NR1H4//ZFP36//ZBTB10//MSX1//GABBR1//TGFB3//NRG1//CALCA//CEBPB//GCLC//YWHAQ//PPM1F//SMAD2//COMMD7//SUMO1//ZC3H8//NONO//SMARCA2//SFMBT1//EREG//WNT5A//CTBP2//ZFP423//TOB1//ENC1//IGF2BP1//IREB2//CIRBP//ADORA2B//HIF1A//TNRC6A//IL10//CDK9//INPP5D…
GO:0034765	regulation of ion transmembrane transport	Biological process	22	300	679	16818	1.81638	0.00525603	0.059578	2.27934	CRBN//KCNE2//GJA1//SCN5A//SCN1B//CLIC2//TRPV2//SLC31A2//CACNB2//KCNJ12//CACNA1C//GRIN2A//KCNC2//CACNB3//KCNA2//KCNA4//KCNH3//KCNJ14//KCNJ16//KCNK10//KCNS3//CLCN3
GO:0033555	multicellular organismal response to stress	Biological process	9	81	679	16818	2.75209	0.00527722	0.059578	2.27759	ADCYAP1//BDNF//VDAC3//CALCA//COMT//VWA1//GIT2//RUNX1//GJA1
GO:0045639	positive regulation of myeloid cell differentiation	Biological process	9	81	679	16818	2.75209	0.00527722	0.059578	2.27759	KITLG//RUNX1//ETS1//ID2//HIF1A//INPP5D//CALCA//IL23A//CCR1
GO:2000177	regulation of neural precursor cell proliferation	Biological process	9	81	679	16818	2.75209	0.00527722	0.059578	2.27759	VEGFC//HIF1A//BDNF//LHX5//IGF1//ADCYAP1//PTPRZ1//ID2//CDON
GO:0009117	nucleotide metabolic process	Biological process	76	1406	679	16818	1.33885	0.00527836	0.059578	2.2775	UGDH//HIBADH//TKT//GPD1//BDNF//UQCRH//NT5E//NME7//ADCY2//ATP5D//NPPC//RAB38//GNL3//RIT2//RAP1A//RAB21//SRPR//RHEBL1//RAB34//REM1//ARL2//RHOQ//PAICS//PDE10A//ABCG5//IDE//WRNIP1//DDX5//MYH7//CRBN//ATP6V1E1//TOR1B//VPS4B//ABCB10//GALT//MDH1//CYB5R4//PKLR//LDHC//CALCA//GHRHR//GABBR1//ADCYAP1//SH3BP4//TMED2//LDHA//LDHB//CXCR3//EDN1//MC4R//ADORA2B//WNT5A//APOE//ADNP//GIT2//SOD1//NTRK2//ICAM1//CNN3//RGN…
GO:2000026	regulation of multicellular organismal development	Biological process	78	1450	679	16818	1.33239	0.00533096	0.0600458	2.27319	VEGFC//HIF1A//KITLG//CITED2//BDNF//TGIF1//TGFB3//SMAD2//BAMBI//ADCYAP1//NTRK2//UBE2V2//ENC1//RAP1A//SCN1B//TMEM30A//NEGR1//WNT5A//ADNP//LPAR1//SEPT7//SULF1//CXCR3//LHX5//IGF1//GJA1//GPM6B//PLA2G4A//CCR1//RUNX1//INPP5D//STAT5B//ZC3H8//MSX1//EDN1//DUSP6//IL23A//MYOD1//ID2//IL2//BTG1//ZFP36//ETS1//CALCA//CDON//CNTN4//ID4//RGD1311458//ACTR3//RGD1309676//NTF3//ADORA2B//TNFRSF12A//F3//CCL24//CCL11//ITG…
GO:0030804	positive regulation of cyclic nucleotide biosynthetic process	Biological process	8	67	679	16818	2.95747	0.00540691	0.0607741	2.26705	CALCA//GHRHR//ADCYAP1//MC4R//ADORA2B//NPPC//APOE//ADNP
GO:0071222	cellular response to lipopolysaccharide	Biological process	15	177	679	16818	2.09905	0.00548009	0.0614683	2.26121	LBP//IRAK2//PTAFR//CFH//IL24//NR1D1//IL10//ICAM1//FN1//ARG2//CCL20//HIF1A//TNIP2//NR1H3//WNT5A
GO:0050790	regulation of catalytic activity	Biological process	92	1759	679	16818	1.29547	0.00551471	0.061728	2.25848	CCNL1//CCNA1//GADD45A//MAP3K8//RAF1//LPAR1//SOD1//TGFA//TGFB3//WNT5A//NTF3//DUSP6//EREG//PPM1F//F3//DIABLO//HSPD1//NRG1//CALCA//GHRHR//GABBR1//MS4A2//TXK//COPS8//CAST//IL23A//ADCYAP1//DLG3//SERPINI1//ANDPRO//TFPI//CST8//SERPINC1//C4B//SERPINA7//CTSC//FN1//SH3BP4//ARL2//TMED2//ADORA2B//HSPA2//ADNP//GIT2//NTRK2//ICAM1//CNN3//RGN//TOR1AIP2//PFN1//GDI2//TBC1D14//RAP1A//CCL24//CCL11//PFKFB2//SPRY2//AP…
GO:0022414	reproductive process	Biological process	67	1215	679	16818	1.36585	0.00557326	0.061985	2.25389	ADCYAP1//SOD1//ICAM1//AHR//KITLG//PLA2G4A//GPR149//EREG//STAT5B//CITED2//CEBPB//HIF1A//TMED2//DMRT1//EIF2S2//ALPL//RPS6KB1//PCDHA3//ASZ1//POU4F2//SPATA6//TNP2//IGF2R//BTG1//ODF4//CYP26B1//SFMBT1//HSF2//CTSB//CLDN11//RNF38//CAPZA3//HSPA2//FOSL1//HEXB//CCT4//CAST//COMT//ETS1//IGF1//TGFB3//PSG29//SPHK2//HPGD//CALCA//FGL2//GHRHR//USF2//HMGCS1//PITX2//WNT5A//DUOX2//MGST1//GDF10//NPPC//SDC1//BCL2L2//AR…
GO:0030041	actin filament polymerization	Biological process	11	112	679	16818	2.43265	0.00558371	0.061985	2.25308	TWF1//PRKCD//PFN1//ICAM1//CCL24//CCL11//EVL//ACTR3//CAPZA3
GO:0045667	regulation of osteoblast differentiation	Biological process	11	112	679	16818	2.43265	0.00558371	0.061985	2.25308	TOB1//ID2//NPPC//CEBPB//GJA1//IGF1//JUND//IL6ST//ID4//GDF10//DDX5
GO:0045834	positive regulation of lipid metabolic process	Biological process	11	112	679	16818	2.43265	0.00558371	0.061985	2.25308	NR1H2//NR1H3//APOE//ADORA2B//APOA5//NT5E//PLA2G4A//PPARA//NR1D1//IGF1//PRKCD
GO:0009746	response to hexose	Biological process	17	212	679	16818	1.98618	0.00563527	0.0624286	2.24908	PRKCD//GJA1//LDHA//PFKFB2//PKLR//PFKL//ARG2//SMAD2//HIF1A//NR1H4//CTSB//RPS6KB1//RT1-DB1//NR1D1//CYP7A1//ICAM1//FN1
GO:0042531	positive regulation of tyrosine phosphorylation of STAT protein	Biological process	6	41	679	16818	3.6247	0.00570616	0.0630841	2.24366	IL6ST//IL23A//IL24//ARL2BP//IL2//IGF1
GO:0009266	response to temperature stimulus	Biological process	14	161	679	16818	2.15381	0.00572521	0.0631651	2.24221	PRKCD//CALCA//PKLR//PLA2G4A//SOD1//GCLC//TRPV2//HSPD1//RPS6KB1//DNAJA2//UCP3//METRNL//CIRBP//F3
GO:0007260	tyrosine phosphorylation of STAT protein	Biological process	7	54	679	16818	3.21077	0.00576945	0.0633933	2.23887	IL23A//IL6ST//IL22RA2//IL24//ARL2BP//IL2//IGF1
GO:0050772	positive regulation of axonogenesis	Biological process	7	54	679	16818	3.21077	0.00576945	0.0633933	2.23887	FN1//APOE//TRPV2//TNFRSF12A//ADNP//RND2//NTRK2
GO:0018193	peptidyl-amino acid modification	Biological process	47	796	679	16818	1.46248	0.00584377	0.0640791	2.23331	FKBP9//FKBP14//PPIB//PPIG//TGFA//EREG//IL23A//WNT5A//SPRY2//CREBBP//PAK2//SGK1//HIPK4//PRKCD//NTRK2//HCK//STK16//TXK//WEE1//TWF1//TGM2//METAP2//ZDHHC7//GALNT11//CTH//PLCL1//IL24//PPM1F//IL11//BDNF//RAF1//NTF3//ARID5A//NOC2L//IL6ST//IL22RA2//ARL2BP//IL2//IGF1//PER1//MYOD1//ITGB2//VEGFC//ICAM1//KITLG//ADNP//NRG1
GO:0061458	reproductive system development	Biological process	31	474	679	16818	1.6199	0.00585621	0.064085	2.23238	ADCYAP1//SOD1//ICAM1//AHR//KITLG//PLA2G4A//GPR149//EREG//STAT5B//CITED2//CEBPB//HIF1A//TMED2//DMRT1//RNF38//EIF2S2//HMGCS1//PITX2//WNT5A//MGST1//CTSB//SDC1//BCL2L2//IGF1//IL10//FOSL1//SULF1//NCOA6//PSAP//SLIT3//RUNX1
GO:0046660	female sex differentiation	Biological process	13	145	679	16818	2.22065	0.00591011	0.0644861	2.2284	ADCYAP1//SOD1//ICAM1//AHR//KITLG//PLA2G4A//GPR149//EREG//STAT5B//PITX2//WNT5A//SLIT3//RUNX1
GO:0007422	peripheral nervous system development	Biological process	8	68	679	16818	2.91397	0.00591681	0.0644861	2.22791	HAPLN2//SOD1//NTRK2//NRG1//CITED2//ARTN//ALDH3A2//NTF3
GO:0006753	nucleoside phosphate metabolic process	Biological process	76	1413	679	16818	1.33222	0.00595082	0.0647257	2.22542	UGDH//HIBADH//TKT//GPD1//BDNF//UQCRH//NT5E//NME7//ADCY2//ATP5D//NPPC//RAB38//GNL3//RIT2//RAP1A//RAB21//SRPR//RHEBL1//RAB34//REM1//ARL2//RHOQ//PAICS//PDE10A//ABCG5//IDE//WRNIP1//DDX5//MYH7//CRBN//ATP6V1E1//TOR1B//VPS4B//ABCB10//GALT//MDH1//CYB5R4//PKLR//LDHC//CALCA//GHRHR//GABBR1//ADCYAP1//SH3BP4//TMED2//LDHA//LDHB//CXCR3//EDN1//MC4R//ADORA2B//WNT5A//APOE//ADNP//GIT2//SOD1//NTRK2//ICAM1//CNN3//RGN…
GO:0031334	positive regulation of protein complex assembly	Biological process	12	129	679	16818	2.30407	0.00600427	0.0650443	2.22154	ICAM1//CCL24//CCL11//PFN1//EVL//ACTR3//ARL2//CLIP1//IDE//ARF1//CORO1B//SUMO1
GO:0045787	positive regulation of cell cycle	Biological process	12	129	679	16818	2.30407	0.00600427	0.0650443	2.22154	HSPA2//DMRT1//EDN1//IGF1//TGFA//EREG//EIF4E//STAT5B//RPS6KB1//CITED2//FOSL1//ID2
GO:0045444	fat cell differentiation	Biological process	15	179	679	16818	2.0756	0.00606934	0.0654857	2.21686	NR1D1//ID4//WNT5A//CEBPB//IGF1//ID2//WNT5B//RARRES2//SCD1//CTBP2//ERO1L//METRNL//FBXO9//BBS7//GDF10
GO:0050795	regulation of behavior	Biological process	15	179	679	16818	2.0756	0.00606934	0.0654857	2.21686	RARRES2//WNT5A//FN1//PPM1F//CXCR3//VEGFC//ARTN//NTF3//MC4R//LPAR1//IL23A//EDN1//LBP//CCR1//GJA1
GO:0001558	regulation of cell growth	Biological process	22	304	679	16818	1.79248	0.006122	0.0657998	2.21311	NRG1//ACSL4//H3F3B//IGF1//SGK1//CTH//ST7L//DCUN1D3//SMARCA2//SH3BP4//MSX1//SLIT3//BDNF//FN1//APOE//TRPV2//TNFRSF12A//ADNP//RND2//WNT5A//ESM1//HTRA1
GO:0030036	actin cytoskeleton organization	Biological process	30	456	679	16818	1.62952	0.0061229	0.0657998	2.21304	CORO1B//LCP1//ACTN4//TWF1//CCL11//ERMN//ARHGAP17//DBN1//PFN1//EVL//PRKCD//ICAM1//CCL24//ACTR3//RHOQ//CDC42BPB//CDC42BPA//CNN3//GPM6B//ARF1//KCTD13//SDC4//PPM1F//CAPZA3//EDN1//HCK//NTF3//PACSIN2//TMOD3//FBXO8
GO:0043271	negative regulation of ion transport	Biological process	9	83	679	16818	2.68577	0.00619409	0.0660552	2.20802	ADCYAP1//PLCB4//CALCA//GABBR1//ACSL4//CRBN//GPM6B//ICAM1//APOE
GO:0006874	cellular calcium ion homeostasis	Biological process	23	323	679	16818	1.76372	0.00622341	0.0660552	2.20597	IL2//ADCYAP1//CACNA1C//CALCA//EDN1//GJA1//CCR1//CXCR3//CLIC2//TGM2//ERO1L//MS4A2//CUL5//CNGB1//IL6ST//LPAR1//TRPV5//ANXA7//RGN//APOE//HEXB//S100VP//SLC24A2
GO:0030099	myeloid cell differentiation	Biological process	23	323	679	16818	1.76372	0.00622341	0.0660552	2.20597	KITLG//TSPAN2//HEPH//PKNOX1//PIR//CD300LF//IREB2//CITED2//RUNX1//INPP5D//ANXA2//ID2//ZFP36//STAT5B//ETS1//HIF1A//CALCA//RGD1309676//IL23A//CCR1//TMOD3//NCOA6//CBFB
GO:0006901	vesicle coating	Biological process	4	19	679	16818	5.21448	0.00628795	0.0660552	2.20149	TMED9//AP2B1//NSG1//AP1B1
GO:0010874	regulation of cholesterol efflux	Biological process	4	19	679	16818	5.21448	0.00628795	0.0660552	2.20149	APOE//NR1H2//NR1H3//PLA2G10
GO:0030826	regulation of cGMP biosynthetic process	Biological process	4	19	679	16818	5.21448	0.00628795	0.0660552	2.20149	NPPC//APOE//ADORA2B//ADNP
GO:0051482	positive regulation of cytosolic calcium ion concentration involved in phospholipase C-activating G-protein coupled signaling pathway	Biological process	4	19	679	16818	5.21448	0.00628795	0.0660552	2.20149	LPAR1//CALCA//EDN1//TGM2
GO:0050890	cognition	Biological process	19	250	679	16818	1.88243	0.00629845	0.0660552	2.20077	BDNF//GRIN2A//PTPRZ1//GM2A//COMT//NTRK2//FOSL1//VDAC3//SLC24A2//IGF1//NQO2//PDE5A//ADNP//SGK1//RPS6KB1//CACNA1C//ATXN1//HIF1A//RT1-DA
GO:0006520	cellular amino acid metabolic process	Biological process	25	361	679	16818	1.71529	0.00632022	0.0660552	2.19927	MGST1//SOD1//CTH//GCLC//GSTT2//GSTK1//ARG2//NIT2//GGH//DMGDH//STAT5B//PSPH//PSAT1//HAAO//HIBADH//TPO//DUOX2//OAT//SERINC1//MTRR//ERO1L//COMT//MTHFS//DPEP1//NR1H4
GO:0000338	protein deneddylation	Biological process	3	10	679	16818	7.43063	0.00635524	0.0660552	2.19687	COPS2//COPS4//COPS8
GO:0002676	regulation of chronic inflammatory response	Biological process	3	10	679	16818	7.43063	0.00635524	0.0660552	2.19687	PDE5A//IL10//ADORA2B
GO:0031340	positive regulation of vesicle fusion	Biological process	3	10	679	16818	7.43063	0.00635524	0.0660552	2.19687	PLA2G4A//SYT1//ANXA2
GO:0033008	positive regulation of mast cell activation involved in immune response	Biological process	3	10	679	16818	7.43063	0.00635524	0.0660552	2.19687	MS4A2//ADORA3//ADORA2B
GO:0043306	positive regulation of mast cell degranulation	Biological process	3	10	679	16818	7.43063	0.00635524	0.0660552	2.19687	MS4A2//ADORA3//ADORA2B
GO:0050667	homocysteine metabolic process	Biological process	3	10	679	16818	7.43063	0.00635524	0.0660552	2.19687	CTH//COMT//DPEP1
GO:1900153	positive regulation of nuclear-transcribed mRNA catabolic process, deadenylation-dependent decay	Biological process	3	10	679	16818	7.43063	0.00635524	0.0660552	2.19687	TOB1//PABPC1//ZFP36
GO:2000188	regulation of cholesterol homeostasis	Biological process	3	10	679	16818	7.43063	0.00635524	0.0660552	2.19687	NR1H3//NR1D1//NR1H2
GO:0046545	development of primary female sexual characteristics	Biological process	12	130	679	16818	2.28635	0.00637973	0.066182	2.1952	ADCYAP1//SOD1//ICAM1//AHR//KITLG//PLA2G4A//GPR149//EREG//STAT5B//PITX2//SLIT3//RUNX1
GO:0044708	single-organism behavior	Biological process	28	419	679	16818	1.65519	0.00646083	0.0666896	2.18971	ADCYAP1//BDNF//VDAC3//GRIN2A//PTPRZ1//GM2A//COMT//NTRK2//FOSL1//SLC24A2//IGF1//NQO2//PDE5A//ADNP//SGK1//RPS6KB1//CACNA1C//ATXN1//TSHR//ARCN1//HIF1A//PPARA//ID2//VWA1//GIT2//RUNX1//MC4R//GJA1
GO:0001508	action potential	Biological process	17	215	679	16818	1.95846	0.00646582	0.0666896	2.18938	CLDN11//SCN5A//ID4//NRG1//LPAR1//MAL//MPDZ//HEXB//UGT8//TSPAN2//NTF3//KCNE2//SCN1B//CACNA1C//GRIN2A//KCNC2
GO:0002790	peptide secretion	Biological process	17	215	679	16818	1.95846	0.00646582	0.0666896	2.18938	MMP7//EDN1//STXBP3//CYB5R4//CACNA1C//MC4R//SMAD2//GHRHR//GJA1//PFKFB2//SERP1//RT1-DB1//HIF1A//PFKL//ADCYAP1//GABBR1//NR1D1
GO:0019538	protein metabolic process	Biological process	215	4604	679	16818	1.15667	0.00647846	0.0666922	2.18853	CCNL1//CCNA1//GADD45A//MAP3K8//RAF1//LPAR1//SOD1//TGFA//TGFB3//WNT5A//NTF3//DUSP6//RNF167//CUL5//COPS4//FKBP9//FKBP14//PPIB//PPIG//FCNB//CD69//IGF1//IL2//ZBED3//RARRES2//CDON//ANXA2//HSPA2//F3//ERO1L//CCT4//PDCL//DNAJA2//HSPD1//CFH//C4B//METAP2//EREG//RNF38//KCTD13//ENC1//CRBN//SPSB2//ARIH1//FBXO9//FBXO30//UBR7//MARCH2//RPL8//EIF4E//EIF2S2//FMR1//IREB2//ST3GAL6//STK38//CDC42BPB//CDC42BPA//PRKCD//…
GO:0042503	tyrosine phosphorylation of Stat3 protein	Biological process	5	30	679	16818	4.12813	0.00651209	0.066783	2.18628	IL22RA2//IL23A//IL24//IL6ST//ARL2BP
GO:0043001	Golgi to plasma membrane protein transport	Biological process	5	30	679	16818	4.12813	0.00651209	0.066783	2.18628	RGD621098//OPTN//RAB34//BLZF1//GOLPH3
GO:0019216	regulation of lipid metabolic process	Biological process	19	251	679	16818	1.87493	0.00656589	0.0672068	2.18271	NR1H2//NR1H3//APOE//ADORA2B//APOA5//NT5E//PPARA//STAT5B//PLA2G4A//SOD1//FABP3//RARRES2//CYP7A1//NR1H4//NR1D1//IGF1//PRKCD//PSAP//ID2
GO:0016310	phosphorylation	Biological process	92	1772	679	16818	1.28596	0.00672203	0.0686744	2.1725	CCNL1//CCNA1//NRG1//MAP3K8//POU4F2//RAF1//TGFA//MAPK6//GADD45A//LPAR1//SOD1//TGFB3//WNT5A//NTF3//DUSP6//IGF1//IL2//ZBED3//RARRES2//CDON//ANXA2//HSPA2//EREG//BDNF//UQCRH//NME7//CDC42BPB//CDC42BPA//PRKCD//STK17B//CAMK1G//CALCA//STK16//PRPF4B//SMAD2//PAK2//SGK1//PNCK//FASTK//HIPK4//WEE1//PRKRA//STK38//CDK9//IRAK2//ADM2//RPS6KB1//PPM1F//COPS8//IL23A//SPRY2//NTRK2//HCK//TXK//TWF1//KCNH3//VEGFC//ADNP//…
GO:0023057	negative regulation of signaling	Biological process	51	886	679	16818	1.42574	0.00679262	0.0689087	2.16796	DUSP6//OPTN//CALCA//INPP5D//PPM1A//PRKCD//CXXC4//TGFB3//HTRA1//BAMBI//TOB1//WNT5A//HIF1A//SH3BP4//BDNF//NR1D1//KCTD13//RGS1//SULF1//SPRY2//NUP62//PPM1B//PER1//ZMYND11//APOE//STK38//ATXN1//DGKZ//PTPRE//RPS6KB1//CYP26B1//TGIF1//ADNP//GABBR1//LPXN//ARF1//SLC24A2//IGF1//SLIT3//IL6ST//WNT5B//RAF1//ICAM1//NONO//IFT80//CTH//GCLC//NRG1//MTHFS//NOC2L//BCL2L2
GO:0008064	regulation of actin polymerization or depolymerization	Biological process	11	115	679	16818	2.36919	0.00679616	0.0689087	2.16774	TWF1//PRKCD//PFN1//ICAM1//CCL24//CCL11//EVL//ACTR3//ARF1//CORO1B//CAPZA3
GO:0030307	positive regulation of cell growth	Biological process	11	115	679	16818	2.36919	0.00679616	0.0689087	2.16774	FN1//APOE//TRPV2//TNFRSF12A//ADNP//RND2//NRG1//ACSL4//H3F3B//IGF1//SGK1
GO:0030832	regulation of actin filament length	Biological process	11	115	679	16818	2.36919	0.00679616	0.0689087	2.16774	TWF1//PRKCD//PFN1//ICAM1//CCL24//CCL11//EVL//ACTR3//ARF1//CORO1B//CAPZA3
GO:0002443	leukocyte mediated immunity	Biological process	19	252	679	16818	1.86749	0.00684252	0.0692484	2.16478	GZMB//CTSC//IL23A//HSPD1//RT1-DB1//ICAM1//ADORA3//YWHAZ//PRKCD//C4B//INPP5D//TAC4//LAT//MS4A2//ADORA2B//STXBP3//XRCC4//STAT5B//IL2
GO:0009636	response to toxic substance	Biological process	16	199	679	16818	1.99146	0.00693649	0.0698378	2.15886	CPOX//SCN1B//ARG2//CYB5R4//ETS1//SOD1//ALPL//ZC3H8//ACTR3//GRIN2A//HIF1A//PLA2G4A//SDC1//AHR//SLC23A1//RPS6KB1
GO:0031668	cellular response to extracellular stimulus	Biological process	16	199	679	16818	1.99146	0.00693649	0.0698378	2.15886	SNAP29//USF2//TNRC6A//MYOD1//RNASE4//FADS1//COMT//OPTN//ICAM1//PRKCD//DSPP//TBC1D14//LDHA//FOSL1//ADORA2B//ADNP
GO:0042391	regulation of membrane potential	Biological process	27	402	679	16818	1.66357	0.00693968	0.0698378	2.15866	GRIN2A//KCNC2//CLDN11//SCN5A//ID4//NRG1//LPAR1//MAL//MPDZ//HEXB//UGT8//TSPAN2//NTF3//SOD1//NDUFS1//EDN1//SCN1B//GCLC//ADCYAP1//BDNF//ATXN1//KCNE2//GJA1//CACNA1C//KCNH3//POPDC2//CNGB1
GO:0033043	regulation of organelle organization	Biological process	42	701	679	16818	1.48401	0.00699501	0.0702633	2.15521	TWF1//TMED9//GOLPH3//CDC26//PRKCD//PFN1//ICAM1//CCL24//CCL11//EVL//ACTR3//CDK9//ARL2//SGK1//CLIP1//PLA2G4A//SYT1//ANXA2//GPM6B//ARF1//CORO1B//ARID5A//NOC2L//MTM1//DMRT1//WNT5A//EDN1//IGF1//TGFA//EREG//CAPN6//SDC4//PPM1F//CAPZA3//PARP3//HCK//MOAP1//H3F3B//MSX1//SLC25A5//NTF3//TBC1D14
GO:0060326	cell chemotaxis	Biological process	15	182	679	16818	2.04138	0.00704787	0.0705618	2.15194	LBP//CALCA//CCL11//RARRES2//CXCR3//WNT5A//ITGB2//CCR1//CORO1B//CCL24//VEGFC//LPAR1//IL23A//EDN1//CCL20
GO:0019915	lipid storage	Biological process	7	56	679	16818	3.0961	0.00705094	0.0705618	2.15175	PLA2G10//NR1H2//PPARA//NR1H3//STAT5B//GM2A//HEXB
GO:0006996	organelle organization	Biological process	120	2404	679	16818	1.23638	0.00707621	0.0706833	2.1502	SNAP29//SPRY2//CDC42BPA//WEE1//DYNC1LI2//PARP3//CLIP1//CAPN6//MOAP1//PTMA//CORO1B//LCP1//ACTN4//TWF1//CDC42BPB//PACSIN2//CAPZA3//KCTD13//TMOD3//FBXO8//CCL24//CCL11//ZMYM4//UGT8//NOC2L//H3F3B//SMARCB1//HIST3H2A//SMARCD2//TFB2M//YWHAZ//ANXA2//ERMN//ARHGAP17//DBN1//SGK1//BNIP1//TOR1AIP2//TOR1B//GORASP2//OPTN//GOLPH3L//TMED9//BLZF1//CLTC//TMED2//GOLPH3//PEX3//VPS4B//HEXB//USP16//CCNA1//CDC26//SEPT7//…
GO:0044070	regulation of anion transport	Biological process	10	100	679	16818	2.47688	0.00710604	0.0708498	2.14837	ARG2//GABBR1//ACSL4//EDN1//PLA2G10//PRKCD//APOE//CLIC2//VDAC3//CLCN3
GO:0016042	lipid catabolic process	Biological process	18	235	679	16818	1.89718	0.00713221	0.0709793	2.14678	EHHADH//FABP3//ACOX3//SMPDL3A//GM2A//HEXB//CYP7A1//APOE//PLA2G4A//APOA5//CYP26A1//CYP26B1//RARRES2//PRKCD//PLCB4//PLA2G10//PLA2G2D//PLCL1
GO:0030595	leukocyte chemotaxis	Biological process	12	132	679	16818	2.25171	0.00718619	0.0713846	2.1435	LBP//CALCA//CCL11//RARRES2//CXCR3//WNT5A//ITGB2//CCL24//VEGFC//IL23A//EDN1//CCR1
GO:0061564	axon development	Biological process	26	384	679	16818	1.67705	0.007211	0.0714992	2.142	POU4F2//PTPRZ1//LPPR4//NDN//FLOT1//GBX2//BDNF//PGRMC1//PLA2G10//SCN1B//USP33//ARTN//ISPD//WNT5A//EVL//NTF3//SLIT3//NCAM2//APOE//FN1//TRPV2//TNFRSF12A//ADNP//RND2//NTRK2//TSPAN2
GO:0010648	negative regulation of cell communication	Biological process	51	889	679	16818	1.42093	0.00723404	0.0715957	2.14062	DUSP6//CALCA//INPP5D//PPM1A//PRKCD//CXXC4//TGFB3//HTRA1//BAMBI//TOB1//WNT5A//HIF1A//SH3BP4//BDNF//NR1D1//KCTD13//RGS1//SULF1//SPRY2//NUP62//OPTN//PPM1B//PER1//ZMYND11//APOE//STK38//ATXN1//DGKZ//PTPRE//RPS6KB1//CYP26B1//TGIF1//ADNP//GABBR1//LPXN//ARF1//SLC24A2//IGF1//SLIT3//IL6ST//WNT5B//RAF1//ICAM1//NONO//IFT80//CTH//GCLC//NRG1//MTHFS//NOC2L//BCL2L2
GO:0008610	lipid biosynthetic process	Biological process	30	462	679	16818	1.60836	0.0073203	0.0721841	2.13547	EDN1//ST8SIA3//SCD1//OLAH//FADS1//CDS1//UGT8//FDX1//HMGCS1//CYP7A1//ISPD//SERINC1//HEXB//NR1H2//NR1H3//ADORA2B//APOE//NT5E//ELOVL6//RNPEP//PLA2G4A//SOD1//APOA5//PCK1//NR1H4//NR1D1//IGF1//PRKCD//FABP3//ACSL4
GO:0048812	neuron projection morphogenesis	Biological process	30	462	679	16818	1.60836	0.0073203	0.0721841	2.13547	POU4F2//PTPRZ1//LPPR4//NDN//FLOT1//GBX2//BDNF//PGRMC1//PLA2G10//SCN1B//USP33//ARTN//ISPD//WNT5A//EVL//NTF3//SLIT3//FN1//APOE//TRPV2//TNFRSF12A//ADNP//RND2//NTRK2//SGK1//ACTR3//GJA1//GPM6A//WEE1//UGT8
GO:0000096	sulfur amino acid metabolic process	Biological process	5	31	679	16818	3.99496	0.00751168	0.073399	2.12426	GCLC//MTRR//CTH//DPEP1//COMT
GO:0032371	regulation of sterol transport	Biological process	5	31	679	16818	3.99496	0.00751168	0.073399	2.12426	APOE//NR1H2//NR1H3//ABCG5//PLA2G10
GO:0032374	regulation of cholesterol transport	Biological process	5	31	679	16818	3.99496	0.00751168	0.073399	2.12426	APOE//NR1H2//NR1H3//ABCG5//PLA2G10
GO:0045773	positive regulation of axon extension	Biological process	5	31	679	16818	3.99496	0.00751168	0.073399	2.12426	FN1//APOE//TRPV2//TNFRSF12A//ADNP
GO:0045923	positive regulation of fatty acid metabolic process	Biological process	5	31	679	16818	3.99496	0.00751168	0.073399	2.12426	PLA2G4A//APOA5//NR1H2//NR1H3//PPARA
GO:0030149	sphingolipid catabolic process	Biological process	4	20	679	16818	4.95376	0.00761283	0.0739846	2.11845	SMPDL3A//GM2A//HEXB//PRKCD
GO:0042104	positive regulation of activated T cell proliferation	Biological process	4	20	679	16818	4.95376	0.00761283	0.0739846	2.11845	IL2//IL23A//IGF1//STAT5B
GO:0045648	positive regulation of erythrocyte differentiation	Biological process	4	20	679	16818	4.95376	0.00761283	0.0739846	2.11845	ETS1//ID2//HIF1A//INPP5D
GO:0030810	positive regulation of nucleotide biosynthetic process	Biological process	8	71	679	16818	2.79085	0.00766711	0.0741108	2.11537	CALCA//GHRHR//ADCYAP1//MC4R//ADORA2B//NPPC//APOE//ADNP
GO:0042311	vasodilation	Biological process	8	71	679	16818	2.79085	0.00766711	0.0741108	2.11537	CALCA//NPPC//ADCYAP1//GJA1//ADORA2B//SOD1//PDE5A//APOE
GO:1900373	positive regulation of purine nucleotide biosynthetic process	Biological process	8	71	679	16818	2.79085	0.00766711	0.0741108	2.11537	CALCA//GHRHR//ADCYAP1//MC4R//ADORA2B//NPPC//APOE//ADNP
GO:0006955	immune response	Biological process	50	871	679	16818	1.42186	0.00769433	0.0742406	2.11383	FCNB//CD69//GZMB//CTSC//IL23A//PTAFR//TXK//LBP//LCP1//ICAM1//HSPD1//RT1-DB1//ADORA3//YWHAZ//IL10//WNT5A//MMP7//PSMA1//ADCYAP1//CFH//C4B//TGFB3//PRKCD//INPP5D//CACNB3//TNIP2//MS4A2//TAC4//LAT//ADORA2B//STXBP3//HCK//FBXO9//SP110//TRIM26//POLR3D//EREG//XRCC4//CCR1//STAT5B//IL2//EDN1//ARG2//CCL24//CCL11//RT1-DA//CCL20
GO:0001775	cell activation	Biological process	43	726	679	16818	1.46702	0.00776417	0.0745265	2.10991	STAT5B//ID2//TXK//LBP//LCP1//ICAM1//ADORA3//YWHAZ//CAST//APOE//CBFB//ITGB2//TSHR//NHEJ1//PKNOX1//IL10//AHR//INPP5D//IL2//IL13RA1//HPS1//IL23A//PTPRE//XRCC4//ZC3H8//PRKCD//HSPD1//IL6ST//IGF1//CD48//PDE5A//RT1-DB1//PLA2G10//NR1H3//TNIP2//WNT5A//TAC4//LAT//MS4A2//ADORA2B//STXBP3//LCP2//FN1
GO:0002444	myeloid leukocyte mediated immunity	Biological process	7	57	679	16818	3.04178	0.00776549	0.0745265	2.10983	ADORA3//YWHAZ//TAC4//LAT//MS4A2//ADORA2B//STXBP3
GO:0002690	positive regulation of leukocyte chemotaxis	Biological process	7	57	679	16818	3.04178	0.00776549	0.0745265	2.10983	RARRES2//WNT5A//VEGFC//IL23A//EDN1//LBP//CCR1
GO:0048638	regulation of developmental growth	Biological process	13	150	679	16818	2.14663	0.00780351	0.0746254	2.10771	BDNF//MYOD1//FN1//APOE//TRPV2//TNFRSF12A//ADNP//RPS6KB1//RND2//WNT5A//GJA1//NRG1//DUSP6
GO:0090287	regulation of cellular response to growth factor stimulus	Biological process	13	150	679	16818	2.14663	0.00780351	0.0746254	2.10771	SMAD2//CITED2//PPM1A//TGFB3//HTRA1//BAMBI//VEGFC//HIF1A//DUSP6//SULF1//SPRY2//WNT5A//FGFBP1
GO:0009894	regulation of catabolic process	Biological process	49	851	679	16818	1.42617	0.00784583	0.0748971	2.10536	HIF1A//DYX1C1//TBC1D14//SH3BP4//APOA5//ARL2//TMED2//GIT2//SOD1//NTRK2//ICAM1//GCLC//UBE2V2//SUMO1//BBS7//CNN3//RGN//TOR1AIP2//PFN1//APOE//GDI2//ADCYAP1//RAP1A//CCL24//CCL11//NTF3//SPRY2//CAST//NRG1//GRIN2A//AZIN1//FBXO8//RGS1//ARHGAP17//GJA1//WNT5A//IGF1//ENTPD5//GPD1//RARRES2//IL10//TOB1//PABPC1//ZFP36//PPARA//GABARAPL2//KCNE2//CTSC//PRKCD
GO:0046907	intracellular transport	Biological process	65	1191	679	16818	1.35178	0.00786283	0.0749265	2.10442	OPTN//ABRA//MOAP1//ADORA3//YWHAZ//GPD1//NUP107//PHAX//YWHAQ//SRPR//UCP3//SLC25A1//AP2B1//MAL//AP1B1//ARCN1//SNX7//CLTC//ARFIP1//RHOB//TMED2//CLTA//TRAPPC3//RER1//NUPL1//TOB1//TGFB3//UGT8//SOD1//DYNC1LI2//MTM1//CALCA//CLIC2//VPS4B//HIF1A//NOC2L//REEP6//LCP1//IGF1//BAMBI//RAB38//IFT74//NME7//PPM1A//PPM1B//RGD621098//RAB34//BLZF1//GOLPH3//TAC4//LAT//MS4A2//ADORA2B//PEX3//TMED9//ATXN1//PPIB//ERO1L//C…
GO:0031175	neuron projection development	Biological process	42	707	679	16818	1.47141	0.00805085	0.0765826	2.09416	POU4F2//PTPRZ1//LPPR4//NDN//FLOT1//GBX2//BDNF//PGRMC1//PLA2G10//SCN1B//USP33//ARTN//ISPD//WNT5A//EVL//NTF3//SLIT3//NCAM2//ADCYAP1//NTRK2//UBE2V2//ENC1//RAP1A//TMEM30A//NEGR1//ADNP//LPAR1//APOE//FN1//TRPV2//TNFRSF12A//RND2//GJA1//SGK1//GPM6A//WEE1//UGT8//ACTR3//ACSL4//IL2//TSPAN2//CNTN4
GO:0051248	negative regulation of protein metabolic process	Biological process	34	545	679	16818	1.54521	0.00812908	0.0770437	2.08996	DUSP6//IL2//ZBED3//GADD45A//PPM1F//SPRY2//TOB1//ENC1//IGF2BP1//IREB2//CIRBP//GCLC//EDN1//NOC2L//TNRC6A//ZFP36//NRG1//GRIN2A//AZIN1//IL10//PRKCD//APOE//STK38//NUP62//INPP5D//IDE//NR1H2//NR1H3//FMR1//NTF3//PDCL//GABARAPL2//OLFM1//FLOT2
GO:0009408	response to heat	Biological process	10	102	679	16818	2.42831	0.00814225	0.0770437	2.08926	PRKCD//CALCA//PKLR//PLA2G4A//SOD1//GCLC//TRPV2//HSPD1//RPS6KB1//DNAJA2
GO:0030802	regulation of cyclic nucleotide biosynthetic process	Biological process	10	102	679	16818	2.42831	0.00814225	0.0770437	2.08926	CALCA//GHRHR//GABBR1//ADCYAP1//EDN1//MC4R//ADORA2B//NPPC//APOE//ADNP
GO:0017148	negative regulation of translation	Biological process	8	72	679	16818	2.75209	0.00832921	0.0785367	2.0794	TNRC6A//ZFP36//FMR1//TOB1//ENC1//IGF2BP1//IREB2//CIRBP
GO:0061387	regulation of extent of cell growth	Biological process	8	72	679	16818	2.75209	0.00832921	0.0785367	2.0794	BDNF//FN1//APOE//TRPV2//TNFRSF12A//ADNP//RND2//WNT5A
GO:0042063	gliogenesis	Biological process	17	221	679	16818	1.90529	0.00842414	0.0789789	2.07447	NTF3//FN1//NDN//NRG1//IGF1//TSPAN2//ID2//ID4//SOD1//HEXB//NTRK2//PTPRZ1//APOE//IL6ST//MYCN//WDR1//ADCYAP1
GO:0007614	short-term memory	Biological process	3	11	679	16818	6.75512	0.00847879	0.0789789	2.07167	PDE5A//COMT//ADNP
GO:0010870	positive regulation of receptor biosynthetic process	Biological process	3	11	679	16818	6.75512	0.00847879	0.0789789	2.07167	EDN1//HIF1A//NR1H3
GO:0010885	regulation of cholesterol storage	Biological process	3	11	679	16818	6.75512	0.00847879	0.0789789	2.07167	PPARA//NR1H2//NR1H3
GO:0060211	regulation of nuclear-transcribed mRNA poly(A) tail shortening	Biological process	3	11	679	16818	6.75512	0.00847879	0.0789789	2.07167	TOB1//PABPC1//ZFP36
GO:0060213	positive regulation of nuclear-transcribed mRNA poly(A) tail shortening	Biological process	3	11	679	16818	6.75512	0.00847879	0.0789789	2.07167	TOB1//PABPC1//ZFP36
GO:1902991	regulation of amyloid precursor protein catabolic process	Biological process	3	11	679	16818	6.75512	0.00847879	0.0789789	2.07167	OLFM1//APOE//FLOT2
GO:0051704	multi-organism process	Biological process	87	1677	679	16818	1.28496	0.00852024	0.0792279	2.06955	PLA2G4A//GPR149//EREG//DMRT1//EIF2S2//IL23A//IL10//MMP7//PRKCD//LBP//IFIT2//IFIT3//DUOX2//RPS6KB1//PCDHA3//ASZ1//POU4F2//SPATA6//SOD1//TNP2//IGF2R//BTG1//ODF4//CYP26B1//SFMBT1//HSF2//CTSB//CLDN11//RNF38//CAPZA3//HSPA2//FOSL1//HEXB//CCT4//CAST//COMT//ETS1//IGF1//STAT5B//TGFB3//PSG29//SPHK2//HPGD//CALCA//FGL2//SCD1//HCK//OPTN//GRIN2A//PKLR//SP110//RT1-DB1//IRAK2//PTAFR//C4B//PDE5A//MGST1//CEBPB//ED…
GO:0002684	positive regulation of immune system process	Biological process	34	547	679	16818	1.53956	0.00856954	0.0792715	2.06704	FCNB//CD69//IL23A//PTAFR//IL13RA1//ADORA3//ICAM1//HSPD1//CFH//C4B//RARRES2//WNT5A//CACNB3//TXK//IL2//HPS1//STAT5B//TNIP2//NR1D1//LBP//NR1H3//IL6ST//IGF1//MS4A2//ADORA2B//POLR3D//EREG//INPP5D//LPXN//VEGFC//EDN1//CCR1//CCL20//CCL24
GO:0044248	cellular catabolic process	Biological process	109	2170	679	16818	1.24415	0.00860767	0.0792715	2.06511	SNAP29//PABPC1//RNPS1//ZFP36//UBE2V2//HIF1A//RAB38//GNL3//RIT2//RAP1A//RAB21//SRPR//RHEBL1//RAB34//REM1//ARL2//RHOQ//NT5E//PDE10A//ABCG5//ATP5D//IDE//WRNIP1//DDX5//MYH7//CRBN//ATP6V1E1//TOR1B//VPS4B//ABCB10//DPYSL5//GALT//DNASE1L3//SOD1//CTSK//PSMB2//CTSB//RNF40//USP16//PSMA1//ARIH1//FBXO8//USP33//FBXL12//UBC//CUL5//DMGDH//HAAO//HIBADH//EHHADH//FABP3//ACOX3//SMPDL3A//GM2A//HEXB//BNIP1//ANXA7//TM9…
GO:0009311	oligosaccharide metabolic process	Biological process	5	32	679	16818	3.87012	0.00861327	0.0792715	2.06483	ST8SIA3//GM2A//HEXB//CTBS//ST3GAL6
GO:0019674	NAD metabolic process	Biological process	5	32	679	16818	3.87012	0.00861327	0.0792715	2.06483	GPD1//MDH1//HAAO//LDHA//LDHB
GO:0038179	neurotrophin signaling pathway	Biological process	5	32	679	16818	3.87012	0.00861327	0.0792715	2.06483	RAP1A//RAF1//NDN//SPRY2//NTRK2
GO:0046579	positive regulation of Ras protein signal transduction	Biological process	5	32	679	16818	3.87012	0.00861327	0.0792715	2.06483	LPAR1//ABRA//NRG1//IGF1//KITLG
GO:0003018	vascular process in circulatory system	Biological process	14	169	679	16818	2.05185	0.00867052	0.0796623	2.06195	CALCA//NPPC//ADCYAP1//GJA1//ADORA2B//EDN1//CACNA1C//PDE5A//APOE//AHR//HIF1A//ICAM1//GCLC//SOD1
GO:0032870	cellular response to hormone stimulus	Biological process	30	468	679	16818	1.58774	0.00870591	0.0797348	2.06019	NR1H3//RHOQ//PRKCD//PKLR//GHRHR//SGK1//HIF1A//STAT5B//NR1D1//NR3C2//PPARA//NR1H2//NR1H4//FDX1//PTPRE//RPS6KB1//EGR4//HMGCS1//EDN1//FN1//ADCYAP1//AHR//MYOD1//IL10//ARG2//CTSB//COL1A2//RARRES2//UCP3//SLIT3
GO:0007015	actin filament organization	Biological process	19	258	679	16818	1.82406	0.00870803	0.0797348	2.06008	CORO1B//LCP1//ACTN4//TWF1//PFN1//EVL//PRKCD//ICAM1//CCL24//CCL11//ACTR3//ARF1//KCTD13//SDC4//PPM1F//CAPZA3//ERMN//ARHGAP17//DBN1
GO:0007409	axonogenesis	Biological process	24	352	679	16818	1.68878	0.00884411	0.0808432	2.05335	GBX2//POU4F2//BDNF//PGRMC1//PLA2G10//SCN1B//USP33//ARTN//ISPD//WNT5A//EVL//NTF3//SLIT3//FN1//APOE//TRPV2//TNFRSF12A//ADNP//RND2//NDN//NTRK2//PTPRZ1//LPPR4//FLOT1
GO:0071219	cellular response to molecule of bacterial origin	Biological process	15	187	679	16818	1.9868	0.00895594	0.0817267	2.04789	LBP//IRAK2//PTAFR//CFH//IL24//NR1D1//IL10//ICAM1//FN1//ARG2//CCL20//HIF1A//TNIP2//NR1H3//WNT5A
GO:0042116	macrophage activation	Biological process	6	45	679	16818	3.3025	0.00902586	0.0821996	2.04451	LBP//PLA2G10//NR1H3//TNIP2//HSPD1//WNT5A
GO:0014031	mesenchymal cell development	Biological process	12	136	679	16818	2.18548	0.00903829	0.0821996	2.04391	GBX2//HIF1A//KITLG//WNT5A//MSX1//PITX2//TGFB3//SMAD2//BAMBI//CYP26A1//EDN1//CITED2
GO:0060306	regulation of membrane repolarization	Biological process	4	21	679	16818	4.71786	0.00910887	0.0827018	2.04054	KCNE2//GJA1//SCN5A//SCN1B
GO:0051592	response to calcium ion	Biological process	11	120	679	16818	2.27047	0.00926413	0.0839698	2.0332	SYT1//EDN1//JUND//SCN5A//CACYBP//WNT5A//DPEP1//ANXA7//GRIN2A//PLA2G4A//SDC1
GO:0003231	cardiac ventricle development	Biological process	10	104	679	16818	2.38161	0.00929094	0.0840713	2.03194	ID2//HIF1A//AHR//NRG1//CITED2//LUZP1//MYH7//PITX2//WNT5A//SCN5A
GO:0006164	purine nucleotide biosynthetic process	Biological process	17	224	679	16818	1.87977	0.00956768	0.0864302	2.01919	ADCY2//ATP5D//NPPC//NME7//PAICS//PKLR//LDHC//CALCA//GHRHR//GABBR1//ADCYAP1//EDN1//MC4R//ADORA2B//APOE//ADNP//NT5E
GO:0033002	muscle cell proliferation	Biological process	13	154	679	16818	2.09087	0.00963846	0.0867301	2.01599	NPPC//SULF1//EDN1//IGF1//STAT5B//ID2//HIF1A//TGM2//EREG//RPS6KB1//COMT//GJA1//NRG1
GO:0071241	cellular response to inorganic substance	Biological process	13	154	679	16818	2.09087	0.00963846	0.0867301	2.01599	SOD1//HIF1A//EDN1//JUND//SCN5A//CACYBP//WNT5A//DPEP1//ID2//XRCC4//GRIN2A//FN1//TPO
GO:0098655	cation transmembrane transport	Biological process	36	592	679	16818	1.50621	0.00964921	0.0867301	2.01551	KCNE2//ATP5D//ATP6V1E1//SLC31A2//SLC9A2//SCNN1A//SCN5A//SCN1B//SLC23A1//SLC24A2//CLIC2//TRPV5//CACNB2//CACNA1C//GRIN2A//CACNB3//TRPV2//GPM6A//KCNJ12//KCNC2//KCNA2//KCNA4//KCNH3//KCNJ14//KCNJ16//KCNK10//KCNS3//CNGB1//COX8A//UCP3//UQCRH//CHRNA2//SLC38A3//SFXN2//SLC22A2//ATP10A
GO:0055074	calcium ion homeostasis	Biological process	23	336	679	16818	1.69548	0.00979159	0.0867753	2.00915	ANXA7//CACNA1C//CALCA//RGN//APOE//HEXB//S100VP//CCR1//SLC24A2//IL2//ADCYAP1//EDN1//GJA1//CXCR3//CLIC2//TGM2//ERO1L//MS4A2//CUL5//CNGB1//IL6ST//LPAR1//TRPV5
GO:0007205	protein kinase C-activating G-protein coupled receptor signaling pathway	Biological process	5	33	679	16818	3.75285	0.00982169	0.0867753	2.00781	IL2//EDN1//MS4A2//SPHK2//DGKZ
GO:0010259	multicellular organismal aging	Biological process	5	33	679	16818	3.75285	0.00982169	0.0867753	2.00781	GHRHR//IDE//INPP5D//EDN1//SERP1
GO:0045909	positive regulation of vasodilation	Biological process	5	33	679	16818	3.75285	0.00982169	0.0867753	2.00781	NPPC//ADCYAP1//CALCA//GJA1//ADORA2B
GO:0050873	brown fat cell differentiation	Biological process	5	33	679	16818	3.75285	0.00982169	0.0867753	2.00781	METRNL//ERO1L//CEBPB//SCD1//RARRES2
GO:0051489	regulation of filopodium assembly	Biological process	5	33	679	16818	3.75285	0.00982169	0.0867753	2.00781	PRKCD//TGFB3//GPM6A//ACTR3//RHOQ
GO:0070670	response to interleukin-4	Biological process	5	33	679	16818	3.75285	0.00982169	0.0867753	2.00781	IL24//ARG2//STAT5B//CCL11//CTSB
GO:0007272	ensheathment of neurons	Biological process	11	121	679	16818	2.25171	0.00983153	0.0867753	2.00738	CLDN11//ID4//UGT8//SOD1//NRG1//LPAR1//MAL//MPDZ//HEXB//TSPAN2//NTF3
GO:0008366	axon ensheathment	Biological process	11	121	679	16818	2.25171	0.00983153	0.0867753	2.00738	ID4//UGT8//SOD1//NRG1//LPAR1//MAL//MPDZ//HEXB//TSPAN2//NTF3//CLDN11
GO:0031214	biomineral tissue development	Biological process	11	121	679	16818	2.25171	0.00983153	0.0867753	2.00738	DUOX2//GJA1//GPM6B//PLA2G4A//TGFB3//HIF1A//CCR1//IGF1//PPARA//ALPL//DSPP
GO:0046058	cAMP metabolic process	Biological process	11	121	679	16818	2.25171	0.00983153	0.0867753	2.00738	ADCY2//PDE10A//CALCA//GHRHR//GABBR1//ADCYAP1//NPPC//CXCR3//EDN1//MC4R//ADORA2B
GO:0030072	peptide hormone secretion	Biological process	16	207	679	16818	1.91449	0.00995287	0.0877026	2.00205	STXBP3//CYB5R4//CACNA1C//MC4R//SMAD2//GHRHR//GJA1//PFKFB2//SERP1//RT1-DB1//HIF1A//PFKL//ADCYAP1//GABBR1//NR1D1//EDN1
GO:0006749	glutathione metabolic process	Biological process	6	46	679	16818	3.23071	0.0100346	0.0880585	1.9985	GCLC//MGST1//SOD1//CTH//GSTT2//GSTK1
GO:0002263	cell activation involved in immune response	Biological process	14	172	679	16818	2.01606	0.0100423	0.0880585	1.99817	LBP//LCP1//ICAM1//ADORA3//YWHAZ//TAC4//LAT//MS4A2//ADORA2B//STXBP3//IL23A//XRCC4//HSPD1//IL2
GO:0002366	leukocyte activation involved in immune response	Biological process	14	172	679	16818	2.01606	0.0100423	0.0880585	1.99817	LBP//LCP1//ICAM1//ADORA3//YWHAZ//TAC4//LAT//MS4A2//ADORA2B//STXBP3//IL23A//XRCC4//HSPD1//IL2
GO:0014033	neural crest cell differentiation	Biological process	7	60	679	16818	2.88969	0.0102299	0.0892669	1.99013	GBX2//HIF1A//KITLG//PITX2//CYP26A1//EDN1//CITED2
GO:0043401	steroid hormone mediated signaling pathway	Biological process	7	60	679	16818	2.88969	0.0102299	0.0892669	1.99013	SGK1//NR1D1//NR3C2//PPARA//NR1H2//NR1H3//NR1H4
GO:1901616	organic hydroxy compound catabolic process	Biological process	7	60	679	16818	2.88969	0.0102299	0.0892669	1.99013	ALDH1B1//SMPDL3A//CYP7A1//APOE//COMT//DMGDH//PRKCD
GO:0001932	regulation of protein phosphorylation	Biological process	49	864	679	16818	1.40471	0.0102661	0.0894377	1.9886	CCNL1//CCNA1//GADD45A//MAP3K8//RAF1//LPAR1//SOD1//TGFA//TGFB3//WNT5A//NTF3//DUSP6//IL2//ZBED3//RARRES2//CDON//ANXA2//HSPA2//EREG//PPM1F//NRG1//COPS8//IL23A//SPRY2//VEGFC//CALCA//ADNP//PLCL1//IL11//BDNF//IL6ST//IL22RA2//IL24//ARL2BP//IGF1//PRKCD//PDE5A//EDN1//KITLG//APOE//STK38//NUP62//TWF1//ADCYAP1//SDC4//RAP1A//ITGB2//ICAM1//PAK2
GO:0001816	cytokine production	Biological process	31	494	679	16818	1.55432	0.010328	0.089832	1.98598	IL10//SOD1//EREG//HSPD1//WNT5A//HIF1A//SULF1//ADORA2B//TGFB3//TXK//PRKCD//RT1-DB1//ZFP36//PPM1B//IL23A//LBP//POLR3D//IL2//CALCA//ADCYAP1//STAT5B//CEBPB//INPP5D//LCP2//OPTN//MS4A2//CCL20//CXCR3//PER1//FCNB//PTAFR
GO:0032675	regulation of interleukin-6 production	Biological process	9	90	679	16818	2.47688	0.0103929	0.0900455	1.98326	IL10//ADCYAP1//ADORA2B//LBP//HSPD1//WNT5A//CEBPB//INPP5D//EREG
GO:0034284	response to monosaccharide	Biological process	17	226	679	16818	1.86314	0.0103965	0.0900455	1.98311	PRKCD//GJA1//LDHA//PFKFB2//PKLR//PFKL//ARG2//SMAD2//HIF1A//NR1H4//CTSB//RPS6KB1//RT1-DB1//NR1D1//CYP7A1//ICAM1//FN1
GO:0072507	divalent inorganic cation homeostasis	Biological process	24	357	679	16818	1.66513	0.0104089	0.0900455	1.9826	ANXA7//CACNA1C//CALCA//RGN//APOE//HEXB//S100VP//CCR1//SLC24A2//IL2//ADCYAP1//EDN1//GJA1//CXCR3//CLIC2//CNNM2//TGM2//ERO1L//MS4A2//CUL5//CNGB1//IL6ST//LPAR1//TRPV5
GO:0048588	developmental cell growth	Biological process	11	122	679	16818	2.23325	0.0104253	0.0900455	1.98191	BDNF//FN1//APOE//TRPV2//TNFRSF12A//ADNP//RND2//POU4F2//NDN//WNT5A//SLIT3
GO:0007548	sex differentiation	Biological process	21	300	679	16818	1.73381	0.0104362	0.0900455	1.98146	ADCYAP1//SOD1//ICAM1//AHR//KITLG//PLA2G4A//GPR149//EREG//STAT5B//CITED2//DMRT1//RNF38//EIF2S2//HMGCS1//PITX2//WNT5A//MGST1//SDC1//BCL2L2//SLIT3//RUNX1
GO:0071496	cellular response to external stimulus	Biological process	20	282	679	16818	1.75665	0.0107193	0.0915685	1.96983	SNAP29//USF2//TNRC6A//MYOD1//RNASE4//FADS1//COMT//OPTN//GJA1//GADD45A//HIF1A//CTSB//LDHA//FOSL1//ADORA2B//ADNP//ICAM1//PRKCD//DSPP//TBC1D14
GO:0007520	myoblast fusion	Biological process	4	22	679	16818	4.50341	0.0107841	0.0915685	1.96722	MYOD1//CAST//CDON//PITX2
GO:0042517	positive regulation of tyrosine phosphorylation of Stat3 protein	Biological process	4	22	679	16818	4.50341	0.0107841	0.0915685	1.96722	IL23A//IL24//IL6ST//ARL2BP
GO:0046466	membrane lipid catabolic process	Biological process	4	22	679	16818	4.50341	0.0107841	0.0915685	1.96722	SMPDL3A//GM2A//HEXB//PRKCD
GO:0042493	response to drug	Biological process	34	556	679	16818	1.51464	0.0108036	0.0915685	1.96643	SLC38A3//TMEM30A//KCNE2//EDN1//PPM1F//CD69//HIF1A//DPEP1//BDNF//SOD1//VEGFC//NPPC//ABCG5//DUSP6//PRKCD//MGST1//COMT//GRIN2A//LDHA//TGFA//IL10//MMP7//FOSL1//GGH//ICAM1//YWHAZ//ARG2//HMGCS1//TGIF1//HSPD1//FABP3//GABRG3//SERPINA7//RPS6KB1
GO:0072503	cellular divalent inorganic cation homeostasis	Biological process	23	339	679	16818	1.68048	0.0108147	0.0915685	1.96599	ANXA7//CACNA1C//CALCA//RGN//APOE//HEXB//S100VP//CCR1//SLC24A2//IL2//ADCYAP1//EDN1//GJA1//CXCR3//CLIC2//TGM2//ERO1L//MS4A2//CUL5//CNGB1//IL6ST//LPAR1//TRPV5
GO:0002252	immune effector process	Biological process	30	476	679	16818	1.56106	0.010883	0.0915685	1.96325	FCNB//CD69//GZMB//CTSC//IL23A//LBP//LCP1//ICAM1//HSPD1//RT1-DB1//ADORA3//YWHAZ//IL13RA1//IL10//WNT5A//CFH//C4B//TGFB3//PRKCD//INPP5D//TAC4//LAT//MS4A2//ADORA2B//STXBP3//XRCC4//STAT5B//IL2//PPM1B//HTRA1
GO:1901699	cellular response to nitrogen compound	Biological process	30	476	679	16818	1.56106	0.010883	0.0915685	1.96325	NR1H3//RHOQ//CEBPB//GRIN2A//SH3BP4//COL1A2//PRKRA//PRKCD//PKLR//GHRHR//SGK1//HIF1A//PTPRE//RPS6KB1//STAT5B//ICAM1//MSX1//SOD1//EGR4//AHR//RAP1A//GPD1//EDN1//NR1H4//TPO//DPEP1//FDX1//BDNF//KLF11//RARRES2
GO:0048609	multicellular organismal reproductive process	Biological process	44	762	679	16818	1.43022	0.0108924	0.0915685	1.96287	ADCYAP1//SOD1//ICAM1//AHR//KITLG//PLA2G4A//GPR149//EREG//STAT5B//DMRT1//EIF2S2//RPS6KB1//PCDHA3//ASZ1//POU4F2//SPATA6//TNP2//IGF2R//BTG1//ODF4//CYP26B1//SFMBT1//HSF2//CTSB//CLDN11//RNF38//CAPZA3//HSPA2//FOSL1//HEXB//GHRHR//HIF1A//USF2//HPGD//GDF10//CITED2//ARG2//ACSL4//EDN1//PDE5A//SLIT3//NPPC//RUNX1//COMT
GO:0048699	generation of neurons	Biological process	65	1210	679	16818	1.33055	0.0109425	0.0915685	1.96089	GJA1//NTRK2//GPM6A//NDN//DYX1C1//PITX2//VEGFC//HIF1A//ID4//BDNF//POU4F2//PTPRZ1//LPPR4//FLOT1//GBX2//PGRMC1//PLA2G10//SCN1B//USP33//ARTN//ISPD//WNT5A//EVL//NTF3//SLIT3//NCAM2//ADCYAP1//UBE2V2//ENC1//RAP1A//TMEM30A//NEGR1//ADNP//LPAR1//APOE//LHX5//ACSL4//CEBPB//COPS2//WNT5B//RUNX1//DPYSL5//CNTN4//CDON//ID2//RGD1311458//TGIF1//ACTR3//FN1//TRPV2//TNFRSF12A//NRG1//RND2//IL6ST//MYCN//WDR1//SGK1//WEE1/…
GO:0055085	transmembrane transport	Biological process	60	1102	679	16818	1.34857	0.0109673	0.0915685	1.9599	SLC38A2//SLC7A13//SLC38A3//TMEM30A//KCNE2//ATP5D//ATP6V1E1//SVOP//GRIN2A//SLC22A2//CNGB1//CLCN3//SLC24A2//CACNB2//KCNJ12//CACNA1C//KCNC2//CACNB3//KCNA2//KCNA4//SCN5A//KCNH3//KCNJ14//KCNJ16//KCNK10//KCNS3//CRBN//SLC31A2//SLC23A1//SLC9A2//SCNN1A//SCN1B//PEX3//GJA1//CLIC2//TRPV5//TRPV2//GPM6A//SLC14A2//CHRNA2//SFXN2//ATP10A//AZIN1//SLC7A5//CLCC1//GABRD//GABRG3//COX8A//UCP3//UQCRH//NUP107//SLC10A1//S…
GO:0006266	DNA ligation	Biological process	3	12	679	16818	6.19219	0.0109698	0.0915685	1.9598	LIG3//XRCC4//PARP3
GO:0010878	cholesterol storage	Biological process	3	12	679	16818	6.19219	0.0109698	0.0915685	1.9598	PPARA//NR1H2//NR1H3
GO:0030157	pancreatic juice secretion	Biological process	3	12	679	16818	6.19219	0.0109698	0.0915685	1.9598	NR1H2//NR1H3//AQP5
GO:0032372	negative regulation of sterol transport	Biological process	3	12	679	16818	6.19219	0.0109698	0.0915685	1.9598	ABCG5//APOE//PLA2G10
GO:0032375	negative regulation of cholesterol transport	Biological process	3	12	679	16818	6.19219	0.0109698	0.0915685	1.9598	ABCG5//APOE//PLA2G10
GO:0045793	positive regulation of cell size	Biological process	3	12	679	16818	6.19219	0.0109698	0.0915685	1.9598	EDN1//AHR//HIF1A
GO:0045821	positive regulation of glycolytic process	Biological process	3	12	679	16818	6.19219	0.0109698	0.0915685	1.9598	IGF1//ENTPD5//GPD1
GO:0048537	mucosal-associated lymphoid tissue development	Biological process	3	12	679	16818	6.19219	0.0109698	0.0915685	1.9598	STAT5B//ID2//ARTN
GO:0048541	Peyer's patch development	Biological process	3	12	679	16818	6.19219	0.0109698	0.0915685	1.9598	ARTN//STAT5B//ID2
GO:1900151	regulation of nuclear-transcribed mRNA catabolic process, deadenylation-dependent decay	Biological process	3	12	679	16818	6.19219	0.0109698	0.0915685	1.9598	TOB1//PABPC1//ZFP36
GO:0098660	inorganic ion transmembrane transport	Biological process	35	577	679	16818	1.50244	0.0110017	0.0916923	1.95854	KCNE2//ATP5D//ATP6V1E1//SLC31A2//SLC9A2//SCNN1A//SCN5A//SCN1B//SLC23A1//SLC24A2//CLIC2//TRPV5//CACNB2//CACNA1C//GRIN2A//CACNB3//TRPV2//GPM6A//KCNJ12//KCNC2//KCNA2//KCNA4//KCNH3//KCNJ14//KCNJ16//KCNK10//KCNS3//CNGB1//CLCC1//GABRD//GABRG3//CLCN3//COX8A//UCP3//UQCRH
GO:0007189	adenylate cyclase-activating G-protein coupled receptor signaling pathway	Biological process	6	47	679	16818	3.16197	0.0111209	0.0919905	1.95386	ADCYAP1//CALCA//GHRHR//TSHR//ADORA2B//ADM2
GO:0006893	Golgi to plasma membrane transport	Biological process	5	34	679	16818	3.64247	0.0111416	0.0919905	1.95305	RGD621098//OPTN//RAB34//BLZF1//GOLPH3
GO:0009069	serine family amino acid metabolic process	Biological process	5	34	679	16818	3.64247	0.0111416	0.0919905	1.95305	GCLC//DMGDH//PSPH//PSAT1//CTH
GO:0030516	regulation of axon extension	Biological process	7	61	679	16818	2.84232	0.0111653	0.0919905	1.95213	FN1//APOE//TRPV2//TNFRSF12A//ADNP//WNT5A//BDNF
GO:0044802	single-organism membrane organization	Biological process	31	497	679	16818	1.54493	0.0111932	0.0919905	1.95104	SNAP29//ANXA2//MOAP1//SRPR//BNIP1//PLA2G4A//SYT1//TMPO//SOD1//RGD621098//OPTN//RAB34//BLZF1//GOLPH3//ITGB2//PEX3//TMEM30A//ATP10A//TMED9//NME7//PACSIN2//RER1//TOR1B//RAB38//FLOT1//TMED2//FLOT2//RHOQ//APOE//SLC25A5//CLTC
GO:0030258	lipid modification	Biological process	13	157	679	16818	2.05092	0.0112235	0.0919905	1.94987	EHHADH//FABP3//ACOX3//APOE//HAO2//ALG13//SCD1//PPARA//DGKZ//LPPR4//IMPAD1//MTM1//INPP5D
GO:0007613	memory	Biological process	10	107	679	16818	2.31484	0.0112412	0.0919905	1.94919	PDE5A//COMT//ADNP//NTRK2//SGK1//RPS6KB1//GRIN2A//IGF1//NQO2//SLC24A2
GO:0010976	positive regulation of neuron projection development	Biological process	10	107	679	16818	2.31484	0.0112412	0.0919905	1.94919	ADCYAP1//NTRK2//UBE2V2//ENC1//RAP1A//SCN1B//TMEM30A//NEGR1//WNT5A//ADNP
GO:0030808	regulation of nucleotide biosynthetic process	Biological process	10	107	679	16818	2.31484	0.0112412	0.0919905	1.94919	CALCA//GHRHR//GABBR1//ADCYAP1//EDN1//MC4R//ADORA2B//NPPC//APOE//ADNP
GO:0046887	positive regulation of hormone secretion	Biological process	10	107	679	16818	2.31484	0.0112412	0.0919905	1.94919	GJA1//PFKFB2//SERP1//RT1-DB1//HIF1A//ADCYAP1//GHRHR//GABBR1//RUNX1//EDN1
GO:1900371	regulation of purine nucleotide biosynthetic process	Biological process	10	107	679	16818	2.31484	0.0112412	0.0919905	1.94919	CALCA//GHRHR//GABBR1//ADCYAP1//EDN1//MC4R//ADORA2B//NPPC//APOE//ADNP
GO:0072659	protein localization to plasma membrane	Biological process	12	140	679	16818	2.12304	0.0112425	0.0919905	1.94914	RGD621098//OPTN//RAB34//BLZF1//GOLPH3//ANXA2//TMED2//FLOT1//FLOT2//RER1//RHOQ//CLTC
GO:0070482	response to oxygen levels	Biological process	25	379	679	16818	1.63382	0.0113204	0.0924873	1.94614	CITED2//NPPC//PRKCD//PDE5A//BDNF//EDN1//ETS1//LDHA//PKLR//RAF1//STAT5B//ICAM1//UCP3//TGFB3//PPARA//ARG2//HIF1A//PDLIM1//ACTN4//HSPD1//WNT5A//LPAR1//MYOD1//SDHD//IREB2
GO:0050878	regulation of body fluid levels	Biological process	22	322	679	16818	1.69228	0.0115918	0.0945612	1.93585	EDN1//GJA1//HPS1//F3//TFPI//ANXA2//STAT5B//GHRHR//HIF1A//USF2//ANXA7//TAC4//APOE//AQP5//SCNN1A//CYP26B1//ADORA3//STXBP3//NR1H2//NR1H3//PRKCD//SERPINC1
GO:0051051	negative regulation of transport	Biological process	25	380	679	16818	1.62952	0.0116723	0.0950735	1.93284	IL10//COMT//ADCYAP1//PLCB4//CALCA//ABCG5//GABBR1//ACSL4//NR1H2//NR1H3//CRBN//PPM1A//PPM1B//PACSIN2//STXBP3//PFKL//IL11//EDN1//NRG1//GPM6B//ICAM1//CLIC2//APOE//PLA2G10//RAP1A
GO:0098662	inorganic cation transmembrane transport	Biological process	31	499	679	16818	1.53874	0.0118023	0.0956864	1.92803	KCNE2//ATP5D//ATP6V1E1//SLC31A2//SLC9A2//SCNN1A//SCN5A//SCN1B//SLC23A1//SLC24A2//CLIC2//TRPV5//CACNB2//CACNA1C//GRIN2A//CACNB3//TRPV2//GPM6A//KCNJ12//KCNC2//KCNA2//KCNA4//KCNH3//KCNJ14//KCNJ16//KCNK10//KCNS3//CNGB1//COX8A//UCP3//UQCRH
GO:0023061	signal release	Biological process	24	361	679	16818	1.64668	0.011816	0.0956864	1.92753	ADORA3//YWHAZ//SYT1//EDN1//GHRHR//STXBP3//CYB5R4//CACNA1C//MC4R//SMAD2//GJA1//PFKFB2//SERP1//GABBR1//RT1-DB1//HIF1A//PFKL//IL6ST//IL11//NTRK2//ADCYAP1//NR1D1//RAP1A//RUNX1
GO:0003006	developmental process involved in reproduction	Biological process	39	662	679	16818	1.45919	0.0118342	0.0956864	1.92686	ADCYAP1//SOD1//ICAM1//AHR//KITLG//PLA2G4A//GPR149//EREG//STAT5B//CITED2//CEBPB//HIF1A//TMED2//RPS6KB1//RNF38//CAPZA3//BTG1//HSPA2//DMRT1//EIF2S2//HMGCS1//PITX2//WNT5A//MGST1//CTSB//HEXB//SDC1//BCL2L2//PDE5A//IGF1//IL10//FOSL1//SULF1//NCOA6//PSAP//SLIT3//NPPC//RUNX1//ALPL
GO:0002262	myeloid cell homeostasis	Biological process	12	141	679	16818	2.10798	0.0118533	0.0956864	1.92616	HEPH//PKNOX1//KITLG//IREB2//ID2//STAT5B//ETS1//HIF1A//INPP5D//CITED2//TMOD3//SOD1
GO:0061351	neural precursor cell proliferation	Biological process	12	141	679	16818	2.10798	0.0118533	0.0956864	1.92616	VEGFC//HIF1A//ID4//BDNF//LHX5//GBX2//IGF1//ADCYAP1//PTPRZ1//ID2//CDON//DBN1
GO:0010562	positive regulation of phosphorus metabolic process	Biological process	45	787	679	16818	1.41626	0.0118719	0.0956864	1.92548	GADD45A//MAP3K8//RAF1//LPAR1//SOD1//TGFA//TGFB3//WNT5A//NTF3//IL2//RARRES2//CDON//ANXA2//HSPA2//EREG//NRG1//CALCA//GHRHR//COPS8//IL23A//ADCYAP1//CXCR3//MC4R//ADORA2B//NPPC//APOE//ADNP//VEGFC//IL11//BDNF//SPRY2//PRKCD//IL6ST//IL24//ARL2BP//IGF1//PDE5A//EDN1//KITLG//NTRK2//SDC4//RAP1A//ICAM1//PAK2//CCR1
GO:0045937	positive regulation of phosphate metabolic process	Biological process	45	787	679	16818	1.41626	0.0118719	0.0956864	1.92548	GADD45A//MAP3K8//RAF1//LPAR1//SOD1//TGFA//TGFB3//WNT5A//NTF3//IL2//RARRES2//CDON//ANXA2//HSPA2//EREG//NRG1//CALCA//GHRHR//COPS8//IL23A//ADCYAP1//CXCR3//MC4R//ADORA2B//NPPC//APOE//ADNP//VEGFC//IL11//BDNF//SPRY2//PRKCD//IL6ST//IL24//ARL2BP//IGF1//PDE5A//EDN1//KITLG//NTRK2//SDC4//RAP1A//ICAM1//PAK2//CCR1
GO:0051235	maintenance of location	Biological process	19	267	679	16818	1.76257	0.0122539	0.0985807	1.91173	TWF1//PLA2G10//NR1H2//PPARA//NR1H3//STAT5B//GM2A//HEXB//DBN1//GOLPH3//ERO1L//ARL2BP//ARL2//APOE//TBCCD1//BICD2
GO:0006468	protein phosphorylation	Biological process	70	1326	679	16818	1.30755	0.0122677	0.0985807	1.91124	CCNL1//CCNA1//GADD45A//MAP3K8//RAF1//LPAR1//SOD1//TGFA//TGFB3//WNT5A//NTF3//DUSP6//IGF1//IL2//ZBED3//RARRES2//CDON//ANXA2//HSPA2//EREG//PPM1F//NRG1//SMAD2//COPS8//IL23A//SPRY2//HIPK4//PAK2//SGK1//PRKCD//NTRK2//HCK//STK16//TXK//WEE1//TWF1//VEGFC//CALCA//ADNP//PLCL1//IL24//IL11//BDNF//IL6ST//IL22RA2//ARL2BP//PDE5A//EDN1//KITLG//APOE//STK38//NUP62//ADCYAP1//SDC4//RAP1A//STK17B//ITGB2//ICAM1//CDC42BP…
GO:0007159	leukocyte cell-cell adhesion	Biological process	6	48	679	16818	3.0961	0.0122878	0.0985953	1.91053	GCNT1//GOLPH3//OLR1//CALCA//ICAM1//ITGB2
GO:0006687	glycosphingolipid metabolic process	Biological process	5	35	679	16818	3.5384	0.0125774	0.100172	1.90041	GM2A//ST8SIA3//UGT8//HEXB//PRKCD
GO:0034405	response to fluid shear stress	Biological process	5	35	679	16818	3.5384	0.0125774	0.100172	1.90041	ETS1//TGFB3//CITED2//GJA1//F3
GO:0045646	regulation of erythrocyte differentiation	Biological process	5	35	679	16818	3.5384	0.0125774	0.100172	1.90041	STAT5B//ETS1//ID2//HIF1A//INPP5D
GO:0048265	response to pain	Biological process	5	35	679	16818	3.5384	0.0125774	0.100172	1.90041	VWA1//GIT2//RUNX1//CALCA//COMT
GO:0050798	activated T cell proliferation	Biological process	5	35	679	16818	3.5384	0.0125774	0.100172	1.90041	IL2//IL23A//IGF1//STAT5B//ITGB2
GO:0051491	positive regulation of filopodium assembly	Biological process	4	23	679	16818	4.30761	0.0126459	0.10057	1.89805	TGFB3//GPM6A//ACTR3//RHOQ
GO:0071559	response to transforming growth factor beta	Biological process	14	177	679	16818	1.95911	0.0127011	0.100678	1.89616	CITED2//TGFB3//SMAD2//HPGD//BAMBI//COL1A2//PPM1A//HTRA1//EDN1//FN1//STK16//RUNX1//WNT5A//GDF10
GO:0015833	peptide transport	Biological process	17	231	679	16818	1.82281	0.0127191	0.100678	1.89554	MMP7//EDN1//STXBP3//CYB5R4//CACNA1C//MC4R//SMAD2//GHRHR//GJA1//PFKFB2//SERP1//RT1-DB1//HIF1A//PFKL//ADCYAP1//GABBR1//NR1D1
GO:0032635	interleukin-6 production	Biological process	9	93	679	16818	2.39698	0.0127343	0.100678	1.89503	IL10//ADCYAP1//ADORA2B//LBP//HSPD1//WNT5A//CEBPB//INPP5D//EREG
GO:0045598	regulation of fat cell differentiation	Biological process	9	93	679	16818	2.39698	0.0127343	0.100678	1.89503	ID4//WNT5A//CEBPB//IGF1//ID2//WNT5B//RARRES2//METRNL//NR1D1
GO:0060429	epithelium development	Biological process	56	1025	679	16818	1.35322	0.0128975	0.101818	1.8895	GBX2//EDN1//AHR//PITX2//BDNF//SDC4//SDC1//ARG2//SMAD2//DLG3//WNT5A//TMED2//MEOX2//CITED2//TGIF1//PFN1//GJA1//HIF1A//IFT74//HAPLN2//PPARA//ALDH3A2//NTF3//VEGFC//LUZP1//HPS1//ANXA7//GSTK1//TAGLN2//CNN3//PTER//CTSB//STAT5B//TGFB3//RUNX1//CEBPB//ID2//BTG1//KITLG//IGF1//MYCN//SPRY2//DMRT1//SOD1//CCL11//TGM2//YIPF6//IL10//SULF1//PSAP//NRG1//ICAM1//RAP1A//MSX1//CYP26B1//AQP11
GO:0007612	learning	Biological process	11	126	679	16818	2.16235	0.0130794	0.102953	1.88341	CACNA1C//GRIN2A//ATXN1//SGK1//HIF1A//BDNF//COMT//NTRK2//FOSL1//VDAC3//SLC24A2
GO:0052652	cyclic purine nucleotide metabolic process	Biological process	11	126	679	16818	2.16235	0.0130794	0.102953	1.88341	ADCY2//NPPC//CALCA//GHRHR//GABBR1//ADCYAP1//EDN1//MC4R//ADORA2B//APOE//ADNP
GO:0034220	ion transmembrane transport	Biological process	46	813	679	16818	1.40143	0.0131435	0.102982	1.88129	SLC38A2//SLC7A13//KCNE2//ATP5D//ATP6V1E1//CACNB2//KCNJ12//CACNA1C//GRIN2A//KCNC2//CACNB3//KCNA2//KCNA4//SCN5A//KCNH3//KCNJ14//KCNJ16//KCNK10//KCNS3//CLCN3//CRBN//SLC31A2//SLC9A2//SCNN1A//SCN1B//SLC23A1//SLC24A2//GJA1//CLIC2//TRPV5//TRPV2//GPM6A//CNGB1//CHRNA2//SLC38A3//SFXN2//SLC22A2//ATP10A//SLC7A5//CLCC1//GABRD//GABRG3//COX8A//UCP3//UQCRH//SVOP
GO:0072657	protein localization to membrane	Biological process	19	269	679	16818	1.74947	0.0131792	0.102982	1.88011	MOAP1//SRPR//RGD621098//OPTN//RAB34//BLZF1//GOLPH3//ITGB2//PEX3//NME7//RER1//FLOT1//ANXA2//TMED2//FLOT2//RHOQ//APOE//CLTC//RAB38
GO:0051240	positive regulation of multicellular organismal process	Biological process	36	605	679	16818	1.47384	0.0132022	0.102982	1.87935	SOD1//EREG//MC4R//EDN1//GJA1//NPPC//ADCYAP1//CALCA//ADORA2B//TAC4//SCN5A//SULF1//HIF1A//PDE5A//IGF1//APOA5//GPM6B//PLA2G4A//TGFB3//LBP//IL23A//HSPD1//POLR3D//IL2//TXK//WNT5A//STAT5B//GHRHR//TSHR//PPIB//ICAM1//SERP1//NRG1//ADORA3//NR1H2//METRNL
GO:0042246	tissue regeneration	Biological process	7	63	679	16818	2.75209	0.0132195	0.102982	1.87879	IGF1//MYOD1//GJA1//TM4SF4//PTPN12//APOA5//IGSF10
GO:0046677	response to antibiotic	Biological process	7	63	679	16818	2.75209	0.0132195	0.102982	1.87879	PLA2G4A//CYB5R4//ETS1//SOD1//ALPL//ZC3H8//ACTR3
GO:0001666	response to hypoxia	Biological process	22	326	679	16818	1.67151	0.0132255	0.102982	1.87859	HIF1A//CITED2//TGFB3//EDN1//ICAM1//SDHD//IREB2//NPPC//PRKCD//PDE5A//BDNF//ETS1//LDHA//PKLR//RAF1//STAT5B//UCP3//PPARA//ARG2//PDLIM1//ACTN4//HSPD1
GO:0072522	purine-containing compound biosynthetic process	Biological process	17	232	679	16818	1.81495	0.0132291	0.102982	1.87847	NT5E//ADCY2//ATP5D//NPPC//NME7//PAICS//PKLR//LDHC//CALCA//GHRHR//GABBR1//ADCYAP1//EDN1//MC4R//ADORA2B//APOE//ADNP
GO:0090277	positive regulation of peptide hormone secretion	Biological process	8	78	679	16818	2.54039	0.0132361	0.102982	1.87824	GJA1//PFKFB2//SERP1//RT1-DB1//HIF1A//ADCYAP1//GHRHR//GABBR1
GO:0044257	cellular protein catabolic process	Biological process	29	464	679	16818	1.54805	0.0134979	0.104647	1.86974	IDE//CTSK//PSMB2//CTSB//RNF40//USP16//PSMA1//ARIH1//FBXO8//USP33//FBXL12//UBC//CUL5//DYX1C1//NR1D1//ENC1//CDC26//FBXO9//GCLC//UBE2V2//SUMO1//BBS7//APOE//KCTD13//CRBN//VPS37A//GABARAPL2//KCNE2//CTSC
GO:0032370	positive regulation of lipid transport	Biological process	6	49	679	16818	3.03291	0.0135381	0.104647	1.86844	APOE//NR1H2//NR1H3//EDN1//PLA2G10//RUNX1
GO:0030518	intracellular steroid hormone receptor signaling pathway	Biological process	9	94	679	16818	2.37148	0.0135957	0.104647	1.8666	POU4F2//ANDPRO//MED4//NR3C2//GHRHR//DYX1C1//DDX5//IGF1//PER1
GO:0040014	regulation of multicellular organism growth	Biological process	9	94	679	16818	2.37148	0.0135957	0.104647	1.8666	APOE//MC4R//STAT5B//GHRHR//TSHR//PPIB//NPPC//IGF1//SOD1
GO:0044702	single organism reproductive process	Biological process	59	1093	679	16818	1.33702	0.0136713	0.104647	1.86419	ADCYAP1//SOD1//ICAM1//AHR//KITLG//PLA2G4A//GPR149//EREG//STAT5B//CITED2//CEBPB//HIF1A//TMED2//DMRT1//EIF2S2//RPS6KB1//PCDHA3//ASZ1//POU4F2//SPATA6//TNP2//IGF2R//BTG1//ODF4//CYP26B1//SFMBT1//HSF2//CTSB//CLDN11//RNF38//CAPZA3//HSPA2//FOSL1//HEXB//CCT4//CAST//CALCA//GHRHR//USF2//HMGCS1//PITX2//WNT5A//DUOX2//HPGD//MGST1//GDF10//SDC1//BCL2L2//ARG2//EDN1//PDE5A//IGF1//IL10//SULF1//NCOA6//PSAP//SLIT3//N…
GO:0032504	multicellular organism reproduction	Biological process	44	773	679	16818	1.40987	0.0137185	0.104647	1.86269	ADCYAP1//SOD1//ICAM1//AHR//KITLG//PLA2G4A//GPR149//EREG//STAT5B//DMRT1//EIF2S2//RPS6KB1//PCDHA3//ASZ1//POU4F2//SPATA6//TNP2//IGF2R//BTG1//ODF4//CYP26B1//SFMBT1//HSF2//CTSB//CLDN11//RNF38//CAPZA3//HSPA2//FOSL1//HEXB//GHRHR//HIF1A//USF2//HPGD//GDF10//CITED2//COMT//ARG2//ACSL4//EDN1//PDE5A//SLIT3//NPPC//RUNX1
GO:0046390	ribose phosphate biosynthetic process	Biological process	17	233	679	16818	1.80716	0.013755	0.104647	1.86154	ADCY2//ATP5D//NPPC//NME7//PAICS//PKLR//LDHC//CALCA//GHRHR//GABBR1//ADCYAP1//EDN1//MC4R//ADORA2B//APOE//ADNP//TKT
GO:0009190	cyclic nucleotide biosynthetic process	Biological process	11	127	679	16818	2.14533	0.0138166	0.104647	1.8596	ADCY2//NPPC//CALCA//GHRHR//GABBR1//ADCYAP1//EDN1//MC4R//ADORA2B//APOE//ADNP
GO:0000289	nuclear-transcribed mRNA poly(A) tail shortening	Biological process	3	13	679	16818	5.71587	0.0138389	0.104647	1.8589	TOB1//PABPC1//ZFP36
GO:0003161	cardiac conduction system development	Biological process	3	13	679	16818	5.71587	0.0138389	0.104647	1.8589	ID2//POPDC2//NRG1
GO:0006337	nucleosome disassembly	Biological process	3	13	679	16818	5.71587	0.0138389	0.104647	1.8589	SMARCB1//HIST3H2A//SMARCD2
GO:0008340	determination of adult lifespan	Biological process	3	13	679	16818	5.71587	0.0138389	0.104647	1.8589	GHRHR//IDE//INPP5D
GO:0010875	positive regulation of cholesterol efflux	Biological process	3	13	679	16818	5.71587	0.0138389	0.104647	1.8589	APOE//NR1H2//NR1H3
GO:0032306	regulation of prostaglandin secretion	Biological process	3	13	679	16818	5.71587	0.0138389	0.104647	1.8589	ACSL4//EDN1//PLA2G10
GO:0032310	prostaglandin secretion	Biological process	3	13	679	16818	5.71587	0.0138389	0.104647	1.8589	ACSL4//EDN1//PLA2G10
GO:0032986	protein-DNA complex disassembly	Biological process	3	13	679	16818	5.71587	0.0138389	0.104647	1.8589	SMARCB1//HIST3H2A//SMARCD2
GO:0043302	positive regulation of leukocyte degranulation	Biological process	3	13	679	16818	5.71587	0.0138389	0.104647	1.8589	MS4A2//ADORA3//ADORA2B
GO:0046479	glycosphingolipid catabolic process	Biological process	3	13	679	16818	5.71587	0.0138389	0.104647	1.8589	GM2A//HEXB//PRKCD
GO:0048268	clathrin coat assembly	Biological process	3	13	679	16818	5.71587	0.0138389	0.104647	1.8589	AP2B1//NSG1//AP1B1
GO:1903307	positive regulation of regulated secretory pathway	Biological process	3	13	679	16818	5.71587	0.0138389	0.104647	1.8589	MS4A2//ADORA3//ADORA2B
GO:0002573	myeloid leukocyte differentiation	Biological process	14	179	679	16818	1.93722	0.0139058	0.105005	1.85681	KITLG//TSPAN2//PIR//CD300LF//IREB2//CITED2//RUNX1//INPP5D//ANXA2//CALCA//ID2//RGD1309676//IL23A//CCR1
GO:0050767	regulation of neurogenesis	Biological process	35	587	679	16818	1.47684	0.0140054	0.105609	1.85371	VEGFC//HIF1A//BDNF//ADCYAP1//NTRK2//UBE2V2//ENC1//RAP1A//SCN1B//TMEM30A//NEGR1//WNT5A//ADNP//LPAR1//CDON//CNTN4//ID2//ID4//RGD1311458//TGIF1//ACTR3//NTF3//FN1//APOE//TRPV2//TNFRSF12A//RND2//IL6ST//MYCN//WDR1//XRCC4//SGK1//IL2//PTPRZ1//OLFM1
GO:0051493	regulation of cytoskeleton organization	Biological process	22	328	679	16818	1.66132	0.0141085	0.106128	1.85052	TWF1//PRKCD//PFN1//ICAM1//CCL24//CCL11//EVL//ACTR3//ARL2//SGK1//CLIP1//GPM6B//ARF1//CORO1B//SDC4//PPM1F//CAPZA3//PARP3//EDN1//HCK//NTF3//CAPN6
GO:0043470	regulation of carbohydrate catabolic process	Biological process	5	36	679	16818	3.44011	0.0141333	0.106128	1.84976	HIF1A//IGF1//ENTPD5//GPD1//PPARA
GO:0043471	regulation of cellular carbohydrate catabolic process	Biological process	5	36	679	16818	3.44011	0.0141333	0.106128	1.84976	HIF1A//IGF1//ENTPD5//GPD1//PPARA
GO:0051603	proteolysis involved in cellular protein catabolic process	Biological process	28	446	679	16818	1.55499	0.0142344	0.106738	1.84666	RNF40//USP16//PSMA1//ARIH1//FBXO8//USP33//FBXL12//UBC//CUL5//DYX1C1//NR1D1//ENC1//CDC26//FBXO9//GCLC//UBE2V2//SUMO1//BBS7//KCTD13//CRBN//VPS37A//GABARAPL2//KCNE2//CTSC//IDE//CTSK//PSMB2//CTSB
GO:0050810	regulation of steroid biosynthetic process	Biological process	7	64	679	16818	2.70909	0.0143423	0.107398	1.84338	ADORA2B//SOD1//APOE//CYP7A1//NR1H4//NR1D1//IGF1
GO:2001233	regulation of apoptotic signaling pathway	Biological process	23	348	679	16818	1.63702	0.0144107	0.10776	1.84132	MOAP1//IGF1//SLC25A5//RAF1//ICAM1//MAL//SOD1//MSX1//HIF1A//NONO//CTH//PRKCD//CTSC//GCLC//ZMYND11//RPS6KB1//PAK2//TNFRSF12A//NRG1//MTHFS//NOC2L//BCL2L2//PRKRA
GO:2000113	negative regulation of cellular macromolecule biosynthetic process	Biological process	55	1010	679	16818	1.34879	0.0144908	0.107825	1.83891	CITED2//DMRT1//HMGN2//ZHX1//POU4F2//EDN1//ATXN1//NR1D1//ID2//AHR//PPARA//COPS2//ST18//PER1//DDX5//ID4//ETV6//NOC2L//KLF11//TGIF1//CREBBP//PITX2//NR1H2//NR1H3//NR1H4//ZFP36//ZBTB10//MSX1//TGFB3//NRG1//CALCA//CEBPB//GCLC//YWHAQ//PPM1F//SMAD2//COMMD7//SUMO1//ZC3H8//NONO//SMARCA2//SFMBT1//EREG//WNT5A//CTBP2//ZFP423//TOB1//ENC1//IGF2BP1//IREB2//CIRBP//TNRC6A//CDK9//FMR1//GJA1
GO:0009306	protein secretion	Biological process	16	216	679	16818	1.83472	0.0144992	0.107825	1.83866	IL10//WNT5A//HPS1//LCP2//OPTN//MS4A2//ARFIP1//VEGFC//TGFB3//GOLPH3L//GOLPH3//IL2//NR1H2//NR1H3//FCNB//RT1-DB1
GO:0032941	secretion by tissue	Biological process	9	95	679	16818	2.34652	0.0144995	0.107825	1.83865	STAT5B//GHRHR//HIF1A//USF2//TAC4//AQP5//ADORA3//NR1H2//NR1H3
GO:0060491	regulation of cell projection assembly	Biological process	9	95	679	16818	2.34652	0.0144995	0.107825	1.83865	ACTR3//PRKCD//TGFB3//GPM6A//RHOQ//ICAM1//EVL//PFN1//FAM110C
GO:0002861	regulation of inflammatory response to antigenic stimulus	Biological process	4	24	679	16818	4.12813	0.014701	0.108722	1.83265	RT1-DB1//PSMA1//ADCYAP1//IL10
GO:0007214	gamma-aminobutyric acid signaling pathway	Biological process	4	24	679	16818	4.12813	0.014701	0.108722	1.83265	BDNF//GABRG3//GABBR1//PLCL1
GO:1990089	response to nerve growth factor	Biological process	4	24	679	16818	4.12813	0.014701	0.108722	1.83265	RAP1A//BDNF//CALCA//NTRK2
GO:1990090	cellular response to nerve growth factor stimulus	Biological process	4	24	679	16818	4.12813	0.014701	0.108722	1.83265	RAP1A//NTRK2//BDNF//CALCA
GO:0014910	regulation of smooth muscle cell migration	Biological process	6	50	679	16818	2.97225	0.0148745	0.109705	1.82756	P2RY6//IGF1//IL6ST//F3//RPS6KB1//LPAR1
GO:0046164	alcohol catabolic process	Biological process	6	50	679	16818	2.97225	0.0148745	0.109705	1.82756	ALDH1B1//SMPDL3A//CYP7A1//APOE//DMGDH//PRKCD
GO:0048858	cell projection morphogenesis	Biological process	37	631	679	16818	1.45237	0.0149455	0.110078	1.82549	POU4F2//PTPRZ1//LPPR4//NDN//FLOT1//GBX2//BDNF//PGRMC1//PLA2G10//SCN1B//USP33//ARTN//ISPD//WNT5A//EVL//NTF3//SLIT3//IFT80//IFT74//BBS7//FN1//APOE//TRPV2//TNFRSF12A//ADNP//RND2//GJA1//SGK1//GPM6A//WEE1//UGT8//NTRK2//ACTR3//GALNT11//SEPT7//CORO1B//PACSIN2
GO:0032990	cell part morphogenesis	Biological process	38	652	679	16818	1.44358	0.015041	0.110629	1.82272	POU4F2//PTPRZ1//LPPR4//NDN//FLOT1//GBX2//BDNF//PGRMC1//PLA2G10//SCN1B//USP33//ARTN//ISPD//WNT5A//EVL//NTF3//SLIT3//IFT80//IFT74//BBS7//FN1//APOE//TRPV2//TNFRSF12A//ADNP//RND2//GJA1//SGK1//GPM6A//WEE1//UGT8//PACSIN2//NTRK2//ACTR3//GALNT11//SEPT7//MTM1//CORO1B
GO:0009152	purine ribonucleotide biosynthetic process	Biological process	16	217	679	16818	1.82627	0.0150904	0.110841	1.8213	ADCY2//ATP5D//NPPC//NME7//PAICS//PKLR//LDHC//CALCA//GHRHR//GABBR1//ADCYAP1//EDN1//MC4R//ADORA2B//APOE//ADNP
GO:0009100	glycoprotein metabolic process	Biological process	19	273	679	16818	1.72383	0.0151951	0.111319	1.8183	PARP3//ST8SIA3//ST3GAL6//GALNT14//ISPD//SERP1//ST3GAL5//GALNT5//ENTPD5//GCNT1//GOLPH3//ADNP//XYLT2//GALNT11//IGF1//SULF1//IMPAD1//HIF1A//MAN1A2
GO:0090150	establishment of protein localization to membrane	Biological process	14	181	679	16818	1.91582	0.0151968	0.111319	1.81825	MOAP1//SRPR//RGD621098//OPTN//RAB34//BLZF1//GOLPH3//PEX3//ANXA2//TMED2//FLOT1//FLOT2//RER1//RHOQ
GO:0007416	synapse assembly	Biological process	8	80	679	16818	2.47688	0.0152644	0.111511	1.81632	WNT5A//BDNF//UBE2V2//CBLN2//ADNP//APOE//NRG1//GPM6A
GO:0014823	response to activity	Biological process	8	80	679	16818	2.47688	0.0152644	0.111511	1.81632	HIF1A//METRNL//BDNF//EDN1//IGF1//IL10//UCP3//PCK1
GO:0036293	response to decreased oxygen levels	Biological process	22	331	679	16818	1.64626	0.0155202	0.113156	1.8091	CITED2//NPPC//PRKCD//PDE5A//BDNF//EDN1//ETS1//LDHA//PKLR//RAF1//STAT5B//ICAM1//UCP3//TGFB3//PPARA//ARG2//HIF1A//PDLIM1//ACTN4//HSPD1//SDHD//IREB2
GO:0032963	collagen metabolic process	Biological process	7	65	679	16818	2.66741	0.0155316	0.113156	1.80878	MMP7//CTSK//CTSB//ADORA2B//TGFB3//PRKCD//HIF1A
GO:0050673	epithelial cell proliferation	Biological process	21	312	679	16818	1.66713	0.0156609	0.113944	1.80518	CALCA//SULF1//GJA1//APOE//CXCR3//F3//CCL24//CCL11//WNT5A//CEBPB//ID2//EREG//TGFB3//VEGFC//IGF1//TGFA//SCN5A//HTRA1//IFT80//IFT74//BCL2L2
GO:0070997	neuron death	Biological process	20	293	679	16818	1.6907	0.015737	0.114343	1.80308	BDNF//NTF3//CEBPB//OPTN//SOD1//NTRK2//GCLC//TGFB3//APOE//UBE2V2//HIF1A//XRCC4//HSPD1//ADNP//DIABLO//ZFP110//IGF1//PPARA//NONO//MEOX2
GO:0033238	regulation of cellular amine metabolic process	Biological process	5	37	679	16818	3.34713	0.0158134	0.114732	1.80097	COMT//GPR37//NR1H4//PRKCD//FABP3
GO:0007009	plasma membrane organization	Biological process	14	182	679	16818	1.90529	0.0158759	0.114732	1.79926	SOD1//RGD621098//OPTN//RAB34//BLZF1//GOLPH3//FLOT1//ANXA2//TMED2//FLOT2//RER1//RHOQ//PACSIN2//CLTC
GO:0014074	response to purine-containing compound	Biological process	14	182	679	16818	1.90529	0.0158759	0.114732	1.79926	PKLR//HSPD1//LDHA//SDC1//FOSL1//PER1//DUOX2//SOD1//EGR4//AHR//RAP1A//GPD1//HIF1A//HMGCS1
GO:0051258	protein polymerization	Biological process	14	182	679	16818	1.90529	0.0158759	0.114732	1.79926	TWF1//PRKCD//PFN1//ICAM1//CCL24//CCL11//EVL//ACTR3//ARL2//SGK1//CLIP1//CAPZA3
GO:0034613	cellular protein localization	Biological process	56	1037	679	16818	1.33756	0.0159402	0.115043	1.79751	OPTN//ABRA//MOAP1//UGT8//YWHAQ//YWHAZ//SRPR//AP2B1//MAL//AP1B1//ARCN1//SNX7//CLTC//ARFIP1//RHOB//TMED2//CLTA//TOB1//TGFB3//DBN1//LCP1//IGF1//CNGB1//MSX1//BAMBI//PACSIN2//TMEM30A//PPM1A//PPM1B//RGD621098//RAB34//BLZF1//GOLPH3//ITGB2//PEX3//ARL2BP//ARL2//NME7//SH3BP4//RAD21//RER1//BICD2//RAB38//FLOT1//ANXA2//FLOT2//RHOQ//SUMO1//APOE//RASSF5//PARP3//GPM6B//KCNE2//EXOC8//ID4//WNT5A
GO:0097529	myeloid leukocyte migration	Biological process	10	113	679	16818	2.19193	0.0160528	0.115643	1.79445	CALCA//CCL11//RARRES2//ITGB2//CCL24//VEGFC//IL23A//EDN1//LBP//CCR1
GO:0051960	regulation of nervous system development	Biological process	38	655	679	16818	1.43697	0.0160663	0.115643	1.79408	VEGFC//HIF1A//BDNF//ADCYAP1//NTRK2//UBE2V2//ENC1//RAP1A//SCN1B//TMEM30A//NEGR1//WNT5A//ADNP//LPAR1//LHX5//IGF1//CDON//CNTN4//ID2//ID4//RGD1311458//TGIF1//ACTR3//NTF3//FN1//APOE//TRPV2//TNFRSF12A//RND2//IL6ST//MYCN//WDR1//XRCC4//SGK1//CBLN2//IL2//PTPRZ1//OLFM1
GO:0045859	regulation of protein kinase activity	Biological process	33	552	679	16818	1.48074	0.016135	0.115983	1.79223	CCNL1//CCNA1//GADD45A//MAP3K8//RAF1//LPAR1//SOD1//TGFA//TGFB3//WNT5A//NTF3//DUSP6//EREG//PPM1F//NRG1//COPS8//IL23A//HSPA2//CALCA//ADNP//PRKCD//PDE5A//EDN1//KITLG//APOE//SPRY2//STK38//NUP62//ADCYAP1//SDC4//RAP1A//PAK2//IGF1
GO:0002793	positive regulation of peptide secretion	Biological process	8	81	679	16818	2.4463	0.0163589	0.117278	1.78625	GJA1//PFKFB2//SERP1//RT1-DB1//HIF1A//ADCYAP1//GHRHR//GABBR1
GO:0030316	osteoclast differentiation	Biological process	8	81	679	16818	2.4463	0.0163589	0.117278	1.78625	ANXA2//RGD1309676//CALCA//INPP5D//IL23A//CCR1//CD300LF//IREB2
GO:0015749	monosaccharide transport	Biological process	9	97	679	16818	2.29813	0.016439	0.117696	1.78413	NRG1//STXBP3//EDN1//SLC23A1//PRKCD//IGF1//RHOQ//RPS6KB1//RARRES2
GO:0043623	cellular protein complex assembly	Biological process	24	372	679	16818	1.59799	0.0164876	0.117888	1.78284	RT1-DA//RT1-DB1//TWF1//NRG1//SMAD2//PPM1A//PRKCD//PFN1//ICAM1//CCL24//CCL11//EVL//ACTR3//ARL2//SGK1//CLIP1//DYX1C1//AP2B1//NSG1//AP1B1//NUP107//CAPZA3
GO:0050776	regulation of immune response	Biological process	29	472	679	16818	1.52181	0.0166598	0.118961	1.77833	FCNB//CD69//IL23A//PTAFR//IL10//WNT5A//HSPD1//RT1-DB1//PSMA1//ADCYAP1//CFH//C4B//TGFB3//CACNB3//TXK//TNIP2//NR1D1//LBP//NR1H3//MS4A2//ADORA3//ADORA2B//POLR3D//EREG//CCR1//STAT5B//IL2//INPP5D//LPXN
GO:0031327	negative regulation of cellular biosynthetic process	Biological process	59	1105	679	16818	1.3225	0.0167577	0.119055	1.77579	CITED2//DMRT1//HMGN2//ZHX1//POU4F2//EDN1//ATXN1//NR1D1//ID2//AHR//PPARA//COPS2//ST18//PER1//DDX5//ID4//ETV6//NOC2L//KLF11//TGIF1//CREBBP//PITX2//NR1H2//NR1H3//NR1H4//ZFP36//ZBTB10//MSX1//GABBR1//TGFB3//NRG1//CALCA//CEBPB//GCLC//YWHAQ//PPM1F//SMAD2//COMMD7//SUMO1//ZC3H8//NONO//SMARCA2//SFMBT1//EREG//WNT5A//CTBP2//ZFP423//TOB1//ENC1//IGF2BP1//IREB2//CIRBP//HIF1A//TNRC6A//IL10//CDK9//INPP5D//FMR1//G…
GO:0022008	neurogenesis	Biological process	68	1302	679	16818	1.29361	0.0167607	0.119055	1.77571	GJA1//NTRK2//GPM6A//NDN//DYX1C1//PITX2//VEGFC//HIF1A//NTF3//ID4//BDNF//POU4F2//PTPRZ1//LPPR4//FLOT1//GBX2//PGRMC1//PLA2G10//SCN1B//USP33//ARTN//ISPD//WNT5A//EVL//SLIT3//NCAM2//FN1//NRG1//IGF1//ADCYAP1//UBE2V2//ENC1//RAP1A//TMEM30A//NEGR1//ADNP//LPAR1//TSPAN2//ID2//APOE//LHX5//ACSL4//CEBPB//COPS2//WNT5B//RUNX1//DPYSL5//CNTN4//SOD1//HEXB//CDON//RGD1311458//TGIF1//ACTR3//TRPV2//TNFRSF12A//RND2//DBN1…
GO:0019229	regulation of vasoconstriction	Biological process	7	66	679	16818	2.62699	0.0167892	0.119055	1.77497	AHR//HIF1A//PDE5A//GJA1//ICAM1//CACNA1C//EDN1
GO:0008584	male gonad development	Biological process	12	148	679	16818	2.00828	0.0168704	0.119055	1.77287	MGST1//DMRT1//SDC1//BCL2L2//ICAM1//CITED2//RNF38//EIF2S2//HMGCS1//PITX2//KITLG//WNT5A
GO:0046546	development of primary male sexual characteristics	Biological process	12	148	679	16818	2.00828	0.0168704	0.119055	1.77287	CITED2//DMRT1//RNF38//EIF2S2//HMGCS1//PITX2//KITLG//WNT5A//MGST1//SDC1//BCL2L2//ICAM1
GO:0070723	response to cholesterol	Biological process	4	25	679	16818	3.963	0.0169552	0.119055	1.7707	CYP7A1//APOE//HMGCS1//SMAD2
GO:0042176	regulation of protein catabolic process	Biological process	16	220	679	16818	1.80137	0.0169765	0.119055	1.77015	DYX1C1//GCLC//UBE2V2//SUMO1//BBS7//APOE//NRG1//GRIN2A//AZIN1//GJA1//WNT5A//IL10//GABARAPL2//KCNE2//CTSC//CAST
GO:1902578	single-organism localization	Biological process	22	334	679	16818	1.63148	0.0170413	0.119055	1.7685	SPRY2//MOAP1//SRPR//RGD621098//OPTN//RAB34//BLZF1//GOLPH3//ITGB2//PEX3//MTM1//ACTR3//NME7//RER1//RAB38//FLOT1//ANXA2//TMED2//FLOT2//RHOQ//APOE//CLTC
GO:1902580	single-organism cellular localization	Biological process	22	334	679	16818	1.63148	0.0170413	0.119055	1.7685	SPRY2//MOAP1//SRPR//RGD621098//OPTN//RAB34//BLZF1//GOLPH3//ITGB2//PEX3//MTM1//ACTR3//NME7//RER1//RAB38//FLOT1//ANXA2//TMED2//FLOT2//RHOQ//APOE//CLTC
GO:0009070	serine family amino acid biosynthetic process	Biological process	3	14	679	16818	5.3076	0.0170932	0.119055	1.76718	PSAT1//PSPH//CTH
GO:0010888	negative regulation of lipid storage	Biological process	3	14	679	16818	5.3076	0.0170932	0.119055	1.76718	PPARA//NR1H2//NR1H3
GO:0019377	glycolipid catabolic process	Biological process	3	14	679	16818	5.3076	0.0170932	0.119055	1.76718	GM2A//HEXB//PRKCD
GO:0031498	chromatin disassembly	Biological process	3	14	679	16818	5.3076	0.0170932	0.119055	1.76718	SMARCB1//HIST3H2A//SMARCD2
GO:0033005	positive regulation of mast cell activation	Biological process	3	14	679	16818	5.3076	0.0170932	0.119055	1.76718	MS4A2//ADORA3//ADORA2B
GO:0034143	regulation of toll-like receptor 4 signaling pathway	Biological process	3	14	679	16818	5.3076	0.0170932	0.119055	1.76718	NR1D1//LBP//NR1H3
GO:0040037	negative regulation of fibroblast growth factor receptor signaling pathway	Biological process	3	14	679	16818	5.3076	0.0170932	0.119055	1.76718	SULF1//SPRY2//WNT5A
GO:0042523	positive regulation of tyrosine phosphorylation of Stat5 protein	Biological process	3	14	679	16818	5.3076	0.0170932	0.119055	1.76718	IL2//IL23A//IGF1
GO:0071397	cellular response to cholesterol	Biological process	3	14	679	16818	5.3076	0.0170932	0.119055	1.76718	CYP7A1//APOE//HMGCS1
GO:1902170	cellular response to reactive nitrogen species	Biological process	3	14	679	16818	5.3076	0.0170932	0.119055	1.76718	HIF1A//TPO//DPEP1
GO:0051402	neuron apoptotic process	Biological process	17	239	679	16818	1.7618	0.017263	0.120083	1.76288	BDNF//NTF3//CEBPB//OPTN//SOD1//NTRK2//GCLC//TGFB3//APOE//UBE2V2//HIF1A//XRCC4//HSPD1//ADNP//NONO//DIABLO//ZFP110
GO:0070727	cellular macromolecule localization	Biological process	56	1042	679	16818	1.33114	0.017371	0.120678	1.76018	OPTN//ABRA//MOAP1//UGT8//YWHAQ//YWHAZ//SRPR//AP2B1//MAL//AP1B1//ARCN1//SNX7//CLTC//ARFIP1//RHOB//TMED2//CLTA//TOB1//TGFB3//DBN1//LCP1//IGF1//CNGB1//MSX1//KCNE2//EXOC8//ID4//WNT5A//BAMBI//PACSIN2//TMEM30A//PPM1A//PPM1B//RGD621098//RAB34//BLZF1//GOLPH3//ITGB2//PEX3//ARL2BP//ARL2//NME7//SH3BP4//RAD21//RER1//BICD2//RAB38//FLOT1//ANXA2//FLOT2//RHOQ//SUMO1//APOE//RASSF5//PARP3//GPM6B
GO:0010959	regulation of metal ion transport	Biological process	19	277	679	16818	1.69894	0.0174453	0.12079	1.75832	PER1//SCN1B//ADCYAP1//PLCB4//CALCA//SCN5A//SGK1//CLIC2//HBP1//MS4A2//CXCR3//GJA1//IGF1//ICAM1//CACNB2//CCR1//TRPV2//KCNE2//SLC31A2
GO:0006518	peptide metabolic process	Biological process	9	98	679	16818	2.27468	0.0174769	0.12079	1.75754	MGST1//SOD1//CTH//GCLC//GSTT2//GSTK1//IDE//OLFM1//APOE
GO:0006665	sphingolipid metabolic process	Biological process	9	98	679	16818	2.27468	0.0174769	0.12079	1.75754	GM2A//ST8SIA3//SPHK2//UGT8//SMPDL3A//HEXB//PRKCD//PSAP//SERINC1
GO:0030814	regulation of cAMP metabolic process	Biological process	9	98	679	16818	2.27468	0.0174769	0.12079	1.75754	CALCA//GHRHR//GABBR1//ADCYAP1//CXCR3//EDN1//MC4R//ADORA2B//NPPC
GO:0014013	regulation of gliogenesis	Biological process	8	82	679	16818	2.41647	0.0175088	0.120856	1.75674	NTF3//IL6ST//ID2//ID4//MYCN//WDR1//ADCYAP1//PTPRZ1
GO:0033344	cholesterol efflux	Biological process	5	38	679	16818	3.25905	0.0176216	0.12093	1.75396	APOE//NR1H2//NR1H3//PLA2G10//ABCG5
GO:0045840	positive regulation of mitosis	Biological process	5	38	679	16818	3.25905	0.0176216	0.12093	1.75396	DMRT1//EDN1//IGF1//TGFA//EREG
GO:0044260	cellular macromolecule metabolic process	Biological process	286	6422	679	16818	1.10306	0.017635	0.12093	1.75362	WRNIP1//KCTD13//PRIM2//RBMS1//CCNL1//CCNA1//KLF11//CITED2//DMRT1//HMGN2//ZHX1//POU4F2//EDN1//ATXN1//NR1D1//ID2//AHR//PPARA//COPS2//ST18//PER1//DDX5//ID4//ETV6//NOC2L//TGIF1//CREBBP//PITX2//NR1H2//NR1H3//NR1H4//ZFP36//ZBTB10//MSX1//PABPC1//RNPS1//GADD45A//MAP3K8//RAF1//LPAR1//SOD1//TGFA//TGFB3//WNT5A//NTF3//DUSP6//RNF167//CUL5//GEMIN6//COPS4//MYOD1//FKBP9//FKBP14//PPIB//PPIG//USF2//PARP3//UBE2V2//…
GO:0009612	response to mechanical stimulus	Biological process	16	221	679	16818	1.79321	0.017644	0.12093	1.7534	BDNF//NTRK2//HIF1A//GJA1//GADD45A//CTSB//EDN1//IGF1//CITED2//PRKCD//ETS1//JUND//FOSL1//F3//PSPH//RPS6KB1
GO:0097191	extrinsic apoptotic signaling pathway	Biological process	16	221	679	16818	1.79321	0.017644	0.12093	1.7534	MOAP1//RAF1//IL2//IGF1//MTHFS//KITLG//BCL2L2//ICAM1//MAL//GCLC//ZMYND11//RPS6KB1//PAK2//TNFRSF12A//NRG1//ZFP110
GO:0000003	reproduction	Biological process	51	935	679	16818	1.35102	0.0176543	0.12093	1.75315	ADCYAP1//SOD1//ICAM1//AHR//KITLG//PLA2G4A//GPR149//EREG//STAT5B//DMRT1//EIF2S2//PSMC3IP//ASZ1//CYP26B1//HSPA2//RPS6KB1//PCDHA3//POU4F2//SPATA6//TNP2//IGF2R//BTG1//ODF4//SFMBT1//HSF2//CTSB//CLDN11//RNF38//CAPZA3//FOSL1//HEXB//CCT4//CAST//GHRHR//HIF1A//USF2//DUOX2//ACTR3//HPGD//GDF10//WNT5A//CITED2//COMT//NPPC//ARG2//ACSL4//EDN1//PDE5A//SLIT3//MSX1//RUNX1
GO:0009057	macromolecule catabolic process	Biological process	45	807	679	16818	1.38116	0.0177305	0.121297	1.75128	PABPC1//RNPS1//ZFP36//UBE2V2//CTBS//DNASE1L3//SOD1//IDE//CTSK//PSMB2//CTSB//RNF40//USP16//PSMA1//ARIH1//FBXO8//USP33//FBXL12//UBC//CUL5//DYX1C1//NR1D1//ENC1//PSMC6//CDC26//FBXO9//GCLC//SUMO1//BBS7//APOE//CAST//NRG1//GRIN2A//AZIN1//KCTD13//CRBN//VPS37A//GJA1//WNT5A//IL10//TOB1//CSDE1//GABARAPL2//KCNE2//CTSC
GO:0060284	regulation of cell development	Biological process	42	744	679	16818	1.39824	0.0179115	0.122361	1.74687	VEGFC//HIF1A//BDNF//TGFB3//SMAD2//BAMBI//ADCYAP1//NTRK2//UBE2V2//ENC1//RAP1A//SCN1B//TMEM30A//NEGR1//WNT5A//ADNP//LPAR1//BTG1//CDON//CNTN4//ID2//ID4//RGD1311458//TGIF1//ACTR3//NTF3//FN1//APOE//TRPV2//TNFRSF12A//RND2//IL6ST//MYCN//WDR1//XRCC4//SGK1//PDE5A//EDN1//IL2//PTPRZ1//NPPC//OLFM1
GO:0045934	negative regulation of nucleobase-containing compound metabolic process	Biological process	56	1044	679	16818	1.32859	0.0179719	0.122361	1.74541	CITED2//DMRT1//HMGN2//ZHX1//POU4F2//EDN1//ATXN1//NR1D1//ID2//AHR//PPARA//COPS2//ST18//PER1//DDX5//ID4//ETV6//NOC2L//KLF11//TGIF1//CREBBP//PITX2//NR1H2//NR1H3//NR1H4//ZFP36//ZBTB10//MSX1//GABBR1//TGFB3//NRG1//CALCA//CEBPB//GCLC//YWHAQ//PPM1F//SMAD2//COMMD7//SUMO1//ZC3H8//NONO//SMARCA2//SFMBT1//EREG//WNT5A//CTBP2//ZFP423//HIF1A//CDK9//LIG3//RNPS1//NPPC//TOB1//H3F3B//GJA1//PABPC1
GO:0007411	axon guidance	Biological process	13	167	679	16818	1.92811	0.0179995	0.122361	1.74474	SCN1B//POU4F2//WNT5A//SLIT3//GBX2//BDNF//PGRMC1//PLA2G10//USP33//ARTN//ISPD//EVL//NTF3
GO:0045088	regulation of innate immune response	Biological process	13	167	679	16818	1.92811	0.0179995	0.122361	1.74474	PTAFR//FCNB//HSPD1//TNIP2//NR1D1//LBP//NR1H3//POLR3D//EREG//CCR1//STAT5B//TXK//WNT5A
GO:0097485	neuron projection guidance	Biological process	13	167	679	16818	1.92811	0.0179995	0.122361	1.74474	GBX2//POU4F2//BDNF//PGRMC1//PLA2G10//SCN1B//USP33//ARTN//ISPD//WNT5A//EVL//NTF3//SLIT3
GO:0019228	neuronal action potential	Biological process	12	150	679	16818	1.9815	0.0185613	0.125862	1.73139	CLDN11//ID4//NRG1//LPAR1//MAL//MPDZ//HEXB//UGT8//TSPAN2//NTF3//SCN5A
GO:0048762	mesenchymal cell differentiation	Biological process	12	150	679	16818	1.9815	0.0185613	0.125862	1.73139	GBX2//HIF1A//KITLG//WNT5A//MSX1//PITX2//TGFB3//SMAD2//BAMBI//CYP26A1//EDN1//CITED2
GO:0016070	RNA metabolic process	Biological process	153	3250	679	16818	1.16604	0.018659	0.126365	1.72911	KLF11//CITED2//DMRT1//HMGN2//ZHX1//POU4F2//EDN1//ATXN1//NR1D1//ID2//AHR//PPARA//COPS2//ST18//PER1//DDX5//ID4//ETV6//NOC2L//TGIF1//CREBBP//PITX2//NR1H2//NR1H3//NR1H4//ZFP36//ZBTB10//MSX1//PABPC1//RNPS1//GEMIN6//MYOD1//USF2//METTL3//CEBPB//ETS1//JUND//STAT5B//NFYB//PKNOX1//HIF1A//MED4//ZFP110//POLR3D//PRIM2//LIG3//CCNL1//NCOA6//LHX5//EGR4//NR3C2//HBP1//ABRA//PNRC1//USP16//STAT2//DR1//SMAD2//TEF//SP…
GO:0097190	apoptotic signaling pathway	Biological process	31	518	679	16818	1.4823	0.0190413	0.128792	1.7203	MOAP1//GZMB//MTHFS//BCL2L2//DIABLO//ERO1L//RAF1//DDX5//IGF1//TNFRSF12A//ZFP110//IL2//KITLG//PPM1F//SLC25A5//ICAM1//MAL//SOD1//MSX1//HIF1A//NONO//CTH//PRKCD//CTSC//GCLC//ZMYND11//RPS6KB1//PAK2//NRG1//NOC2L//PRKRA
GO:0071417	cellular response to organonitrogen compound	Biological process	27	437	679	16818	1.53034	0.0191122	0.129109	1.71869	NR1H3//RHOQ//CEBPB//GRIN2A//SH3BP4//COL1A2//PRKCD//PKLR//GHRHR//SGK1//HIF1A//PTPRE//RPS6KB1//STAT5B//ICAM1//MSX1//SOD1//EGR4//AHR//RAP1A//GPD1//EDN1//FDX1//BDNF//KLF11//RARRES2//NR1H4
GO:0071216	cellular response to biotic stimulus	Biological process	15	205	679	16818	1.81235	0.0194021	0.130422	1.71215	LBP//IRAK2//PTAFR//WNT5A//CFH//IL24//NR1D1//IL10//ICAM1//FN1//ARG2//CCL20//HIF1A//TNIP2//NR1H3
GO:0042304	regulation of fatty acid biosynthetic process	Biological process	4	26	679	16818	3.81058	0.0194138	0.130422	1.71189	PLA2G4A//APOA5//NR1H2//NR1H3
GO:0045940	positive regulation of steroid metabolic process	Biological process	4	26	679	16818	3.81058	0.0194138	0.130422	1.71189	APOE//ADORA2B//NR1D1//IGF1
GO:0002763	positive regulation of myeloid leukocyte differentiation	Biological process	6	53	679	16818	2.80401	0.0194277	0.130422	1.71158	RUNX1//CALCA//ID2//IL23A//CCR1//KITLG
GO:0045776	negative regulation of blood pressure	Biological process	6	53	679	16818	2.80401	0.0194277	0.130422	1.71158	CALCA//AHR//VEGFC//PPARA//ADM2//RNPEP
GO:0002688	regulation of leukocyte chemotaxis	Biological process	7	68	679	16818	2.54973	0.0195172	0.130697	1.70958	RARRES2//WNT5A//VEGFC//IL23A//EDN1//LBP//CCR1
GO:0044259	multicellular organismal macromolecule metabolic process	Biological process	7	68	679	16818	2.54973	0.0195172	0.130697	1.70958	MMP7//CTSK//CTSB//PRKCD//HIF1A//ADORA2B//TGFB3
GO:0044848	biological phase	Biological process	5	39	679	16818	3.17548	0.0195613	0.13083	1.7086	TGFB3//GPR149//ETS1//ADNP//WNT5A
GO:0000165	MAPK cascade	Biological process	34	581	679	16818	1.44946	0.0196108	0.130998	1.7075	GADD45A//MAP3K8//RAF1//LPAR1//SOD1//TGFA//TGFB3//WNT5A//NTF3//DUSP6//PRKCD//PDE5A//EDN1//KITLG//APOE//SPRY2//STK38//NUP62//NTRK2//PSAP//IL11//IGF1//CDON//ZFP110//PER1//ZMYND11//CCL11//ADCYAP1//ICAM1//RAP1A//CCR1//NRG1//POU4F2//MAPK6
GO:0001935	endothelial cell proliferation	Biological process	9	100	679	16818	2.22919	0.0196948	0.131234	1.70565	SULF1//GJA1//APOE//CXCR3//F3//CCL24//CCL11//WNT5A//CALCA
GO:0070555	response to interleukin-1	Biological process	9	100	679	16818	2.22919	0.0196948	0.131234	1.70565	TNIP2//IRAK2//EDN1//ICAM1//FN1//APOE//HIF1A//ETS1//CREBBP
GO:0051098	regulation of binding	Biological process	16	224	679	16818	1.7692	0.019768	0.131559	1.70404	PPARA//IFIT2//ADNP//BAMBI//IGF1//PITX2//ID2//SUMO1//MSX1//NRG1//CDON//CLIC2//ANXA2//CRBN//PLCL1//SMAD2
GO:0044236	multicellular organismal metabolic process	Biological process	8	84	679	16818	2.35893	0.019981	0.132812	1.69938	MC4R//MMP7//CTSK//CTSB//PRKCD//HIF1A//ADORA2B//TGFB3
GO:0044262	cellular carbohydrate metabolic process	Biological process	18	263	679	16818	1.6952	0.0207068	0.135991	1.68389	PPP1R2//IL6ST//NR1D1//IMPAD1//HIF1A//ADNP//PPARA//PFKFB2//IGF1//ENTPD5//GPD1//PCK1//PFKL//PFKFB4//LDHA//LDHB//MDH1//LDHC
GO:0001573	ganglioside metabolic process	Biological process	3	15	679	16818	4.95376	0.0207371	0.135991	1.68325	ST8SIA3//GM2A//HEXB
GO:0006907	pinocytosis	Biological process	3	15	679	16818	4.95376	0.0207371	0.135991	1.68325	ACTN4//NR1H2//NR1H3
GO:0032373	positive regulation of sterol transport	Biological process	3	15	679	16818	4.95376	0.0207371	0.135991	1.68325	APOE//NR1H2//NR1H3
GO:0032376	positive regulation of cholesterol transport	Biological process	3	15	679	16818	4.95376	0.0207371	0.135991	1.68325	APOE//NR1H2//NR1H3
GO:0044321	response to leptin	Biological process	3	15	679	16818	4.95376	0.0207371	0.135991	1.68325	FDX1//EDN1//NR1D1
GO:0045836	positive regulation of meiosis	Biological process	3	15	679	16818	4.95376	0.0207371	0.135991	1.68325	DMRT1//MSX1//WNT5A
GO:0046514	ceramide catabolic process	Biological process	3	15	679	16818	4.95376	0.0207371	0.135991	1.68325	GM2A//HEXB//PRKCD
GO:0050930	induction of positive chemotaxis	Biological process	3	15	679	16818	4.95376	0.0207371	0.135991	1.68325	VEGFC//ARTN//NTF3
GO:0060644	mammary gland epithelial cell differentiation	Biological process	3	15	679	16818	4.95376	0.0207371	0.135991	1.68325	ID2//HIF1A//CEBPB
GO:0061014	positive regulation of mRNA catabolic process	Biological process	3	15	679	16818	4.95376	0.0207371	0.135991	1.68325	TOB1//PABPC1//ZFP36
GO:0009968	negative regulation of signal transduction	Biological process	46	837	679	16818	1.36125	0.0208917	0.136838	1.68003	DUSP6//CALCA//PPM1A//PRKCD//CXXC4//TGFB3//HTRA1//BAMBI//TOB1//WNT5A//HIF1A//SH3BP4//NR1D1//KCTD13//RGS1//SULF1//SPRY2//NUP62//OPTN//PPM1B//PER1//ZMYND11//APOE//STK38//ATXN1//DGKZ//PTPRE//RPS6KB1//CYP26B1//TGIF1//LPXN//IGF1//SLIT3//IL6ST//WNT5B//RAF1//ICAM1//NONO//IFT80//CTH//GCLC//NRG1//MTHFS//NOC2L//BCL2L2//INPP5D
GO:0035637	multicellular organismal signaling	Biological process	15	207	679	16818	1.79484	0.0209764	0.137097	1.67827	CLDN11//SOD1//SCN1B//SCN5A//ID4//NRG1//LPAR1//MAL//MPDZ//HEXB//UGT8//TSPAN2//NTF3//GJA1//KCNE2
GO:0071347	cellular response to interleukin-1	Biological process	7	69	679	16818	2.51277	0.0209912	0.137097	1.67796	TNIP2//IRAK2//EDN1//ICAM1//FN1//APOE//HIF1A
GO:0023014	signal transduction by phosphorylation	Biological process	35	605	679	16818	1.4329	0.02107	0.137097	1.67634	NRG1//MAP3K8//POU4F2//RAF1//TGFA//MAPK6//GADD45A//LPAR1//SOD1//TGFB3//WNT5A//NTF3//DUSP6//PRKCD//PDE5A//EDN1//KITLG//APOE//SPRY2//STK38//NUP62//NTRK2//PSAP//IL11//IGF1//CDON//ZFP110//PER1//ZMYND11//CCL11//ADCYAP1//ICAM1//RAP1A//CCR1//KCNH3
GO:0034101	erythrocyte homeostasis	Biological process	10	118	679	16818	2.09905	0.0211096	0.137097	1.67552	HEPH//PKNOX1//ID2//STAT5B//ETS1//HIF1A//INPP5D//CITED2//TMOD3//IREB2
GO:0042552	myelination	Biological process	10	118	679	16818	2.09905	0.0211096	0.137097	1.67552	ID4//UGT8//SOD1//NRG1//LPAR1//MAL//MPDZ//HEXB//TSPAN2//NTF3
GO:0014909	smooth muscle cell migration	Biological process	6	54	679	16818	2.75209	0.0211349	0.137097	1.675	P2RY6//IGF1//IL6ST//F3//RPS6KB1//LPAR1
GO:0048146	positive regulation of fibroblast proliferation	Biological process	6	54	679	16818	2.75209	0.0211349	0.137097	1.675	IGF1//XRCC4//TGIF1//ANXA2//EREG//WNT5A
GO:1903052	positive regulation of proteolysis involved in cellular protein catabolic process	Biological process	6	54	679	16818	2.75209	0.0211349	0.137097	1.675	GCLC//UBE2V2//SUMO1//BBS7//KCNE2//CTSC
GO:0042035	regulation of cytokine biosynthetic process	Biological process	8	85	679	16818	2.33118	0.0213059	0.138039	1.6715	EREG//LBP//IL10//WNT5A//STAT5B//CEBPB//INPP5D//CCL20
GO:0042325	regulation of phosphorylation	Biological process	58	1098	679	16818	1.30837	0.0213545	0.138189	1.67051	CCNL1//CCNA1//GADD45A//MAP3K8//RAF1//LPAR1//SOD1//TGFA//TGFB3//WNT5A//NTF3//DUSP6//IGF1//IL2//ZBED3//RARRES2//CDON//ANXA2//HSPA2//EREG//PPM1F//NRG1//COPS8//IL23A//SPRY2//VEGFC//CALCA//ADNP//PFKFB2//PLCL1//IL11//BDNF//ATXN1//IL6ST//IL22RA2//IL24//ARL2BP//PRKCD//PDE5A//EDN1//KITLG//APOE//STK38//NUP62//NTRK2//PSAP//TWF1//ADCYAP1//SDC4//RAP1A//ZFP110//PER1//ZMYND11//ITGB2//ICAM1//PAK2//CCR1//PPP1R14C
GO:0042445	hormone metabolic process	Biological process	13	171	679	16818	1.88301	0.0214394	0.138571	1.66879	TPO//DUOX2//COMT//HIF1A//CYP26A1//CYP26B1//DIO1//FDX1//IDE//STAT5B//RBP2//IGF1//GHRHR
GO:0042327	positive regulation of phosphorylation	Biological process	39	690	679	16818	1.39997	0.0216	0.139442	1.66555	GADD45A//MAP3K8//RAF1//LPAR1//SOD1//TGFA//TGFB3//WNT5A//NTF3//IL2//RARRES2//CDON//ANXA2//HSPA2//EREG//NRG1//COPS8//IL23A//VEGFC//CALCA//ADNP//IL11//BDNF//SPRY2//IL6ST//IL24//ARL2BP//IGF1//PRKCD//PDE5A//EDN1//KITLG//NTRK2//ADCYAP1//SDC4//RAP1A//ICAM1//PAK2//CCR1
GO:0043124	negative regulation of I-kappaB kinase/NF-kappaB signaling	Biological process	5	40	679	16818	3.0961	0.0216358	0.139506	1.66483	OPTN//PPM1A//PPM1B//PER1//ZMYND11
GO:0002696	positive regulation of leukocyte activation	Biological process	15	208	679	16818	1.78621	0.0217989	0.140389	1.66157	IL2//IL13RA1//HPS1//IL23A//STAT5B//IL6ST//IGF1//LBP//TNIP2//HSPD1//WNT5A//MS4A2//ADORA3//ADORA2B//INPP5D
GO:0006767	water-soluble vitamin metabolic process	Biological process	4	27	679	16818	3.66945	0.0220814	0.141195	1.65597	TCN2//GCLC//RGN//MTRR
GO:0043489	RNA stabilization	Biological process	4	27	679	16818	3.66945	0.0220814	0.141195	1.65597	CIRBP//HNRNPU//IGF2BP1//ZFP36
GO:0048255	mRNA stabilization	Biological process	4	27	679	16818	3.66945	0.0220814	0.141195	1.65597	HNRNPU//IGF2BP1//ZFP36//CIRBP
GO:0048710	regulation of astrocyte differentiation	Biological process	4	27	679	16818	3.66945	0.0220814	0.141195	1.65597	IL6ST//ID2//ID4//MYCN
GO:0086009	membrane repolarization	Biological process	4	27	679	16818	3.66945	0.0220814	0.141195	1.65597	KCNE2//GJA1//SCN5A//SCN1B
GO:1903305	regulation of regulated secretory pathway	Biological process	4	27	679	16818	3.66945	0.0220814	0.141195	1.65597	MS4A2//ADORA3//ADORA2B//SYT1
GO:0007292	female gamete generation	Biological process	9	102	679	16818	2.18548	0.0221093	0.141206	1.65542	PLA2G4A//GPR149//EREG//FOSL1//HPGD//HEXB//DMRT1//PDE5A//NPPC
GO:0030879	mammary gland development	Biological process	12	154	679	16818	1.93003	0.0223195	0.142379	1.65132	STAT5B//GHRHR//HIF1A//USF2//CEBPB//ID2//CCL11//WNT5A//TGFA//MSX1//IGF1//TGFB3
GO:0051056	regulation of small GTPase mediated signal transduction	Biological process	25	403	679	16818	1.53652	0.0225047	0.143391	1.64773	FBXO8//GIT2//SOD1//NTRK2//ICAM1//APOE//GDI2//TBC1D14//ADCYAP1//RAP1A//CCL24//CCL11//NTF3//SPRY2//FLOT1//KCTD13//LPAR1//ABRA//NRG1//IGF1//KITLG//NUP62//DGKZ//CDON//CDC42BPA
GO:0001936	regulation of endothelial cell proliferation	Biological process	8	86	679	16818	2.30407	0.0226918	0.143902	1.64413	SULF1//GJA1//APOE//CXCR3//F3//CCL24//CCL11//WNT5A
GO:0019218	regulation of steroid metabolic process	Biological process	8	86	679	16818	2.30407	0.0226918	0.143902	1.64413	APOE//ADORA2B//SOD1//CYP7A1//NR1H4//NR1D1//IGF1//STAT5B
GO:0031333	negative regulation of protein complex assembly	Biological process	8	86	679	16818	2.30407	0.0226918	0.143902	1.64413	TWF1//PPM1A//PRKCD//PFN1//SGK1//CRBN//CAPZA3//RAF1
GO:0060021	palate development	Biological process	8	86	679	16818	2.30407	0.0226918	0.143902	1.64413	TGFB3//MEOX2//SMAD2//SUMO1//PAK1IP1//BBS7//WNT5A//MSX1
GO:0048667	cell morphogenesis involved in neuron differentiation	Biological process	27	444	679	16818	1.50621	0.0228866	0.144966	1.64042	POU4F2//PTPRZ1//LPPR4//NDN//FLOT1//GBX2//BDNF//PGRMC1//PLA2G10//SCN1B//USP33//ARTN//ISPD//WNT5A//EVL//NTF3//SLIT3//FN1//APOE//TRPV2//TNFRSF12A//ADNP//RND2//NTRK2//SGK1//ACTR3//SOD1
GO:0033574	response to testosterone	Biological process	6	55	679	16818	2.70205	0.0229409	0.14514	1.63939	PDE5A//EDN1//S100VP//PSPH//WNT5A//RPS6KB1
GO:0008154	actin polymerization or depolymerization	Biological process	11	137	679	16818	1.98873	0.023017	0.14545	1.63795	TWF1//PRKCD//PFN1//ICAM1//CCL24//CCL11//EVL//ACTR3//CAPZA3
GO:0046661	male sex differentiation	Biological process	13	173	679	16818	1.86124	0.0233328	0.147101	1.63203	CITED2//DMRT1//RNF38//EIF2S2//HMGCS1//PITX2//KITLG//WNT5A//MGST1//STAT5B//SDC1//BCL2L2//ICAM1
GO:0071560	cellular response to transforming growth factor beta stimulus	Biological process	13	173	679	16818	1.86124	0.0233328	0.147101	1.63203	CITED2//TGFB3//SMAD2//HPGD//BAMBI//COL1A2//PPM1A//HTRA1//EDN1//FN1//STK16//RUNX1//WNT5A
GO:0016050	vesicle organization	Biological process	10	120	679	16818	2.06406	0.0234262	0.147517	1.6303	ANXA2//PLA2G4A//SYT1//RAB38//GOLPH3//TMED9//AP2B1//NSG1//AP1B1//RAB34
GO:0031401	positive regulation of protein modification process	Biological process	39	696	679	16818	1.38791	0.0243585	0.152486	1.61335	GADD45A//MAP3K8//RAF1//LPAR1//SOD1//TGFA//TGFB3//WNT5A//NTF3//IL2//RARRES2//CDON//ANXA2//HSPA2//EREG//NRG1//COPS8//IL23A//RASSF5//VEGFC//CALCA//ADNP//IL11//BDNF//SPRY2//ARID5A//PRKCD//IL6ST//IL24//ARL2BP//IGF1//PDE5A//EDN1//KITLG//ADCYAP1//SDC4//RAP1A//ICAM1//PAK2
GO:0060348	bone development	Biological process	12	156	679	16818	1.90529	0.0243966	0.152486	1.61267	ALPL//IMPAD1//NPPC//IGF1//PITX2//CITED2//IFT80//CYP26B1//MSX1//TGFB3//SULF1//PPIB
GO:0061061	muscle structure development	Biological process	30	508	679	16818	1.46272	0.0244202	0.152486	1.61225	PITX2//NRG1//MYOD1//MSX1//MEOX2//CTSB//ITGA7//CAST//CDON//IGF1//SMARCA2//CITED2//COPS2//H3F3B//BTG1//BDNF//GJA1//SDC1//RPS6KB1//SFMBT1//SERP1//NTF3//EREG//CACYBP//MYH7//EDN1//POPDC2//WNT5A//DDX5//CYP26B1
GO:0019693	ribose phosphate metabolic process	Biological process	66	1283	679	16818	1.27415	0.0244392	0.152486	1.61191	BDNF//UQCRH//ADCY2//ATP5D//NPPC//NME7//RAB38//GNL3//RIT2//RAP1A//RAB21//SRPR//RHEBL1//RAB34//REM1//ARL2//RHOQ//PAICS//NT5E//PDE10A//ABCG5//IDE//WRNIP1//DDX5//MYH7//CRBN//ATP6V1E1//TOR1B//VPS4B//ABCB10//PKLR//LDHC//CALCA//GHRHR//GABBR1//ADCYAP1//SH3BP4//TMED2//CXCR3//EDN1//MC4R//ADORA2B//WNT5A//APOE//ADNP//GIT2//SOD1//NTRK2//ICAM1//CNN3//RGN//TOR1AIP2//PFN1//GDI2//TBC1D14//CCL24//CCL11//NTF3//SPRY…
GO:0009260	ribonucleotide biosynthetic process	Biological process	16	230	679	16818	1.72305	0.0245951	0.152486	1.60915	ADCY2//ATP5D//NPPC//NME7//PAICS//PKLR//LDHC//CALCA//GHRHR//GABBR1//ADCYAP1//EDN1//MC4R//ADORA2B//APOE//ADNP
GO:0051480	cytosolic calcium ion homeostasis	Biological process	17	249	679	16818	1.69104	0.0245996	0.152486	1.60907	IL2//ADCYAP1//CACNA1C//CALCA//EDN1//GJA1//CCR1//CXCR3//CLIC2//ERO1L//MS4A2//IL6ST//LPAR1//TGM2//TRPV5//CUL5//CNGB1
GO:0015718	monocarboxylic acid transport	Biological process	10	121	679	16818	2.04701	0.0246509	0.152486	1.60817	GABBR1//SLC10A1//SLC10A2//SLCO1A5//ACSL4//APOE//FABP3//EDN1//PLA2G10//PLA2G4A
GO:0021924	cell proliferation in external granule layer	Biological process	3	16	679	16818	4.64415	0.0247725	0.152486	1.60603	GBX2//IGF1
GO:0021930	cerebellar granule cell precursor proliferation	Biological process	3	16	679	16818	4.64415	0.0247725	0.152486	1.60603	IGF1//GBX2
GO:0031442	positive regulation of mRNA 3'-end processing	Biological process	3	16	679	16818	4.64415	0.0247725	0.152486	1.60603	TOB1//PABPC1//ZFP36
GO:0045408	regulation of interleukin-6 biosynthetic process	Biological process	3	16	679	16818	4.64415	0.0247725	0.152486	1.60603	INPP5D//EREG//CEBPB
GO:0045986	negative regulation of smooth muscle contraction	Biological process	3	16	679	16818	4.64415	0.0247725	0.152486	1.60603	SOD1//ADORA2B//CALCA
GO:0046716	muscle cell cellular homeostasis	Biological process	3	16	679	16818	4.64415	0.0247725	0.152486	1.60603	SOD1//MTM1//HIF1A
GO:0051597	response to methylmercury	Biological process	3	16	679	16818	4.64415	0.0247725	0.152486	1.60603	GRIN2A//PLA2G4A//CPOX
GO:0070243	regulation of thymocyte apoptotic process	Biological process	3	16	679	16818	4.64415	0.0247725	0.152486	1.60603	HIF1A//ZC3H8//WNT5A
GO:1900027	regulation of ruffle assembly	Biological process	3	16	679	16818	4.64415	0.0247725	0.152486	1.60603	EVL//PFN1//ICAM1
GO:0015914	phospholipid transport	Biological process	6	56	679	16818	2.6538	0.0248477	0.152486	1.60471	APOE//TMEM30A//ATP10A//PLA2G10//PRKCD//PITPNB
GO:0045740	positive regulation of DNA replication	Biological process	6	56	679	16818	2.6538	0.0248477	0.152486	1.60471	IGF1//TGFB3//CACYBP//KCTD13//EREG//KITLG
GO:0031329	regulation of cellular catabolic process	Biological process	42	761	679	16818	1.367	0.0249376	0.152486	1.60314	HIF1A//DYX1C1//TBC1D14//SH3BP4//APOA5//ARL2//TMED2//GIT2//SOD1//NTRK2//ICAM1//GCLC//UBE2V2//SUMO1//BBS7//CNN3//RGN//TOR1AIP2//PFN1//APOE//GDI2//ADCYAP1//RAP1A//CCL24//CCL11//NTF3//SPRY2//FBXO8//RGS1//ARHGAP17//IGF1//ENTPD5//GPD1//IL10//TOB1//PABPC1//ZFP36//PPARA//GABARAPL2//KCNE2//CTSC//PRKCD
GO:0008206	bile acid metabolic process	Biological process	4	28	679	16818	3.5384	0.0249618	0.152486	1.60272	CYP7A1//NR1H4//NR1D1//SLC10A2
GO:0036314	response to sterol	Biological process	4	28	679	16818	3.5384	0.0249618	0.152486	1.60272	SMAD2//HMGCS1//CYP7A1//APOE
GO:0044058	regulation of digestive system process	Biological process	4	28	679	16818	3.5384	0.0249618	0.152486	1.60272	TAC4//ABCG5//NR1H2//NR1H3
GO:0046006	regulation of activated T cell proliferation	Biological process	4	28	679	16818	3.5384	0.0249618	0.152486	1.60272	IL2//IL23A//IGF1//STAT5B
GO:0051962	positive regulation of nervous system development	Biological process	4	28	679	16818	3.5384	0.0249618	0.152486	1.60272	BDNF//UBE2V2//CBLN2//ADNP
GO:0051965	positive regulation of synapse assembly	Biological process	4	28	679	16818	3.5384	0.0249618	0.152486	1.60272	BDNF//UBE2V2//CBLN2//ADNP
GO:0060571	morphogenesis of an epithelial fold	Biological process	4	28	679	16818	3.5384	0.0249618	0.152486	1.60272	HIF1A//LUZP1//SULF1//WNT5A
GO:0009165	nucleotide biosynthetic process	Biological process	19	288	679	16818	1.63405	0.0249801	0.152486	1.60241	UGDH//NT5E//NME7//ADCY2//ATP5D//NPPC//PAICS//PKLR//LDHC//CALCA//GHRHR//GABBR1//ADCYAP1//EDN1//MC4R//ADORA2B//APOE//ADNP//HAAO
GO:0051260	protein homooligomerization	Biological process	18	269	679	16818	1.65739	0.0252698	0.15408	1.5974	CRBN//KCNJ12//CTH//IDE//PFKL//USP16//EVL//MGST1//KCNC2//OPTN//KCNA2//KCNA4//AQP11//KCTD13//TOR1B//TGM2//KCNS3//HAO2
GO:0043412	macromolecule modification	Biological process	132	2791	679	16818	1.17144	0.0254388	0.154935	1.5945	CCNL1//CCNA1//GADD45A//MAP3K8//RAF1//LPAR1//SOD1//TGFA//TGFB3//WNT5A//NTF3//DUSP6//RNF167//CUL5//COPS4//FKBP9//FKBP14//PPIB//PPIG//METTL3//IGF1//IL2//ZBED3//RARRES2//CDON//ANXA2//HSPA2//METAP2//EREG//RNF38//KCTD13//ENC1//CRBN//SPSB2//ARIH1//FBXO9//FBXO30//UBR7//MARCH2//MTRR//ST3GAL6//STK38//CDC42BPB//CDC42BPA//PRKCD//STK17B//CAMK1G//CALCA//STK16//PRPF4B//SMAD2//PAK2//SGK1//PNCK//FASTK//HIPK4//WEE…
GO:0009150	purine ribonucleotide metabolic process	Biological process	65	1264	679	16818	1.27371	0.0255954	0.155713	1.59184	BDNF//UQCRH//ADCY2//ATP5D//NPPC//NME7//RAB38//GNL3//RIT2//RAP1A//RAB21//SRPR//RHEBL1//RAB34//REM1//ARL2//RHOQ//PAICS//NT5E//PDE10A//ABCG5//IDE//WRNIP1//DDX5//MYH7//CRBN//ATP6V1E1//TOR1B//VPS4B//ABCB10//PKLR//LDHC//CALCA//GHRHR//GABBR1//ADCYAP1//SH3BP4//TMED2//CXCR3//EDN1//MC4R//ADORA2B//WNT5A//APOE//ADNP//GIT2//SOD1//NTRK2//ICAM1//CNN3//RGN//TOR1AIP2//PFN1//GDI2//TBC1D14//CCL24//CCL11//NTF3//SPRY…
GO:0032269	negative regulation of cellular protein metabolic process	Biological process	28	469	679	16818	1.47873	0.0256469	0.15585	1.59097	DUSP6//IL2//ZBED3//GADD45A//PPM1F//SPRY2//TOB1//ENC1//IGF2BP1//IREB2//CIRBP//GCLC//NOC2L//TNRC6A//ZFP36//PRKCD//APOE//STK38//NUP62//IDE//NR1H2//NR1H3//FMR1//NTF3//IL10//PDCL//GABARAPL2//EDN1
GO:1901293	nucleoside phosphate biosynthetic process	Biological process	19	289	679	16818	1.6284	0.0257715	0.156398	1.58886	UGDH//NT5E//NME7//ADCY2//ATP5D//NPPC//PAICS//PKLR//LDHC//CALCA//GHRHR//GABBR1//ADCYAP1//EDN1//MC4R//ADORA2B//APOE//ADNP//HAAO
GO:0051241	negative regulation of multicellular organismal process	Biological process	23	368	679	16818	1.54805	0.0257953	0.156398	1.58846	IL10//COMT//APOE//TGFB3//ABCG5//CALCA//HIF1A//CCR1//PPM1B//RT1-DB1//IL23A//LBP//ADORA2B//ANXA2//INPP5D//IL2//AHR//ARG2//PDE5A//GJA1//SOD1//GPR149//NR1H3
GO:0001541	ovarian follicle development	Biological process	7	72	679	16818	2.40808	0.0258731	0.156518	1.58715	GPR149//EREG//ADCYAP1//SOD1//ICAM1//AHR//KITLG
GO:0071621	granulocyte chemotaxis	Biological process	7	72	679	16818	2.40808	0.0258731	0.156518	1.58715	RARRES2//ITGB2//CCL24//CCL11//IL23A//EDN1//LBP
GO:0042476	odontogenesis	Biological process	10	122	679	16818	2.03023	0.0259211	0.156632	1.58635	DSPP//SCN5A//PITX2//MSX1//EDN1//PPARA//ALPL//HTRA1//SDC1//AQP5
GO:0032147	activation of protein kinase activity	Biological process	14	194	679	16818	1.78744	0.0259531	0.15665	1.58581	GADD45A//MAP3K8//RAF1//LPAR1//SOD1//TGFA//TGFB3//WNT5A//NTF3//NRG1//COPS8//IL23A//CALCA//ADNP
GO:0043549	regulation of kinase activity	Biological process	34	594	679	16818	1.41774	0.0260558	0.157093	1.5841	CCNL1//CCNA1//GADD45A//MAP3K8//RAF1//LPAR1//SOD1//TGFA//TGFB3//WNT5A//NTF3//DUSP6//EREG//PPM1F//NRG1//COPS8//IL23A//HSPA2//CALCA//ADNP//PFKFB2//PRKCD//PDE5A//EDN1//KITLG//APOE//SPRY2//STK38//NUP62//ADCYAP1//SDC4//RAP1A//PAK2//IGF1
GO:0051963	regulation of synapse assembly	Biological process	5	42	679	16818	2.94866	0.0262014	0.157618	1.58168	WNT5A//BDNF//UBE2V2//CBLN2//ADNP
GO:0055078	sodium ion homeostasis	Biological process	5	42	679	16818	2.94866	0.0262014	0.157618	1.58168	EDN1//COMT//NR3C2//SGK1//SCNN1A
GO:0030162	regulation of proteolysis	Biological process	31	532	679	16818	1.44329	0.0263512	0.158342	1.5792	F3//DIABLO//HSPD1//DYX1C1//CAST//SERPINI1//ANDPRO//TFPI//CST8//SERPINC1//C4B//SERPINA7//CTSC//FN1//GCLC//UBE2V2//SUMO1//BBS7//IL24//IGF1//PTMA//DPEP1//PPM1F//IDE//NR1H2//NR1H3//APOE//IL10//GABARAPL2//KCNE2//PAK2
GO:2001234	negative regulation of apoptotic signaling pathway	Biological process	13	176	679	16818	1.82951	0.0264018	0.15847	1.57837	RAF1//ICAM1//HIF1A//NONO//IGF1//GCLC//ZMYND11//RPS6KB1//NRG1//MTHFS//NOC2L//BCL2L2//CTH
GO:0031929	TOR signaling	Biological process	6	57	679	16818	2.60724	0.0268574	0.161025	1.57094	FBXO9//HIF1A//SH3BP4//GOLPH3//RHEBL1//RPS6KB1
GO:0009416	response to light stimulus	Biological process	17	252	679	16818	1.67091	0.0272036	0.162919	1.56537	PLCB4//CNGB1//CACNA1C//GRIN2A//ATXN1//SGK1//HIF1A//CIRBP//BDNF//HMGCS1//DCUN1D3//NOC2L//ID2//PER1//HIST3H2A//JUND//NTRK2
GO:0006633	fatty acid biosynthetic process	Biological process	10	123	679	16818	2.01372	0.0272374	0.16294	1.56483	EDN1//FADS1//ELOVL6//RNPEP//PLA2G4A//APOA5//NR1H2//NR1H3//SCD1//OLAH
GO:0006457	protein folding	Biological process	12	159	679	16818	1.86934	0.0277734	0.165778	1.55637	HSPA2//HSPD1//DNAJA2//ERO1L//ENTPD5//CCT4//TOR1B//FKBP9//FKBP14//PPIB//PDCL//PPIG
GO:0046683	response to organophosphorus	Biological process	12	159	679	16818	1.86934	0.0277734	0.165778	1.55637	PKLR//HSPD1//LDHA//SDC1//FOSL1//PER1//DUOX2//SOD1//EGR4//AHR//RAP1A//GPD1
GO:0001937	negative regulation of endothelial cell proliferation	Biological process	4	29	679	16818	3.41638	0.0280581	0.166555	1.55194	SULF1//GJA1//APOE//CXCR3
GO:0006739	NADP metabolic process	Biological process	4	29	679	16818	3.41638	0.0280581	0.166555	1.55194	HIBADH//TKT//FDX1//CYB5R4
GO:0033003	regulation of mast cell activation	Biological process	4	29	679	16818	3.41638	0.0280581	0.166555	1.55194	MS4A2//ADORA3//ADORA2B//PTPRE
GO:0044089	positive regulation of cellular component biogenesis	Biological process	4	29	679	16818	3.41638	0.0280581	0.166555	1.55194	BDNF//UBE2V2//CBLN2//ADNP
GO:0048384	retinoic acid receptor signaling pathway	Biological process	4	29	679	16818	3.41638	0.0280581	0.166555	1.55194	CYP26B1//TGIF1//CYP26A1//NR1H2
GO:0043523	regulation of neuron apoptotic process	Biological process	15	215	679	16818	1.72805	0.0282537	0.167095	1.54892	BDNF//CEBPB//OPTN//SOD1//NTRK2//GCLC//TGFB3//APOE//UBE2V2//HIF1A//XRCC4//HSPD1//ADNP//NTF3//NONO
GO:0071902	positive regulation of protein serine/threonine kinase activity	Biological process	15	215	679	16818	1.72805	0.0282537	0.167095	1.54892	GADD45A//LPAR1//SOD1//TGFA//TGFB3//WNT5A//NTF3//COPS8//HSPA2//PRKCD//PDE5A//EDN1//KITLG//IGF1//SPRY2
GO:0002683	negative regulation of immune system process	Biological process	16	234	679	16818	1.69359	0.0282733	0.167095	1.54862	RT1-DB1//PSMA1//ADCYAP1//IL10//TGFB3//INPP5D//ZC3H8//NR1D1//PDE5A//NR1H3//ID2//CCR1//IL2//PPM1B//HTRA1//LPXN
GO:0048872	homeostasis of number of cells	Biological process	16	234	679	16818	1.69359	0.0282733	0.167095	1.54862	AHR//HIF1A//LAT//SOD1//HEPH//PKNOX1//KITLG//IREB2//STAT5B//ZC3H8//ID2//ETS1//INPP5D//IL2//CITED2//TMOD3
GO:0060341	regulation of cellular localization	Biological process	49	919	679	16818	1.32064	0.0283166	0.167167	1.54796	IL10//WNT5A//CALCA//ADORA2B//CLIC2//GABBR1//ADORA3//EDN1//GHRHR//SYT1//GJA1//PFKFB2//SERP1//REEP6//LCP1//IGF1//BAMBI//RT1-DB1//HIF1A//PPM1A//PPM1B//MS4A2//STXBP3//PFKL//IL6ST//IL11//NTRK2//SDHD//ARFIP1//VEGFC//TGFB3//GOLPH3L//GOLPH3//IL2//CXCR3//ADCYAP1//NR1D1//TMEM30A//RER1//RHOQ//NR1H2//NR1H3//RASSF5//SLC25A5//CLTC//GPM6B//RAP1A//FCNB//RUNX1
GO:0019226	transmission of nerve impulse	Biological process	13	178	679	16818	1.80896	0.0286062	0.167776	1.54354	CLDN11//SCN1B//SCN5A//ID4//NRG1//LPAR1//MAL//MPDZ//HEXB//UGT8//TSPAN2//NTF3//SOD1
GO:0030104	water homeostasis	Biological process	5	43	679	16818	2.88009	0.0286978	0.167776	1.54215	ANXA7//SCNN1A//CYP26B1//IGF1//GHRHR
GO:0050805	negative regulation of synaptic transmission	Biological process	5	43	679	16818	2.88009	0.0286978	0.167776	1.54215	BDNF//ARF1//SLC24A2//ADNP//GABBR1
GO:0043648	dicarboxylic acid metabolic process	Biological process	8	90	679	16818	2.20167	0.0288707	0.167776	1.53954	STAT5B//MDH1//NIT2//PCK1//GCLC//HAAO//MTRR//NR1H4
GO:2000241	regulation of reproductive process	Biological process	8	90	679	16818	2.20167	0.0288707	0.167776	1.53954	GPR149//PDE5A//SULF1//WNT5A//NPPC//CITED2//DMRT1//RUNX1
GO:0015918	sterol transport	Biological process	6	58	679	16818	2.56229	0.0289718	0.167776	1.53802	APOE//NR1H2//NR1H3//ABCG5//VPS4B//PLA2G10
GO:0030301	cholesterol transport	Biological process	6	58	679	16818	2.56229	0.0289718	0.167776	1.53802	APOE//NR1H2//NR1H3//ABCG5//VPS4B//PLA2G10
GO:0046427	positive regulation of JAK-STAT cascade	Biological process	6	58	679	16818	2.56229	0.0289718	0.167776	1.53802	IL23A//IL6ST//IL24//ARL2BP//IL2//IGF1
GO:0030218	erythrocyte differentiation	Biological process	9	107	679	16818	2.08336	0.0290607	0.167776	1.53669	ID2//STAT5B//ETS1//HIF1A//INPP5D//CITED2//TMOD3//HEPH//PKNOX1
GO:0006699	bile acid biosynthetic process	Biological process	3	17	679	16818	4.37096	0.0291988	0.167776	1.53464	CYP7A1//NR1H4//NR1D1
GO:0007567	parturition	Biological process	3	17	679	16818	4.37096	0.0291988	0.167776	1.53464	EDN1//HPGD//FGL2
GO:0010613	positive regulation of cardiac muscle hypertrophy	Biological process	3	17	679	16818	4.37096	0.0291988	0.167776	1.53464	PDE5A//EDN1//IGF1
GO:0010894	negative regulation of steroid biosynthetic process	Biological process	3	17	679	16818	4.37096	0.0291988	0.167776	1.53464	SOD1//APOE//NR1H4
GO:0010996	response to auditory stimulus	Biological process	3	17	679	16818	4.37096	0.0291988	0.167776	1.53464	BDNF//NTRK2//HIF1A
GO:0014742	positive regulation of muscle hypertrophy	Biological process	3	17	679	16818	4.37096	0.0291988	0.167776	1.53464	PDE5A//EDN1//IGF1
GO:0015732	prostaglandin transport	Biological process	3	17	679	16818	4.37096	0.0291988	0.167776	1.53464	ACSL4//EDN1//PLA2G10
GO:0021534	cell proliferation in hindbrain	Biological process	3	17	679	16818	4.37096	0.0291988	0.167776	1.53464	GBX2//IGF1
GO:0031338	regulation of vesicle fusion	Biological process	3	17	679	16818	4.37096	0.0291988	0.167776	1.53464	PLA2G4A//SYT1//ANXA2
GO:0031440	regulation of mRNA 3'-end processing	Biological process	3	17	679	16818	4.37096	0.0291988	0.167776	1.53464	TOB1//PABPC1//ZFP36
GO:0032303	regulation of icosanoid secretion	Biological process	3	17	679	16818	4.37096	0.0291988	0.167776	1.53464	ACSL4//EDN1//PLA2G10
GO:0036315	cellular response to sterol	Biological process	3	17	679	16818	4.37096	0.0291988	0.167776	1.53464	CYP7A1//APOE//HMGCS1
GO:0042226	interleukin-6 biosynthetic process	Biological process	3	17	679	16818	4.37096	0.0291988	0.167776	1.53464	CEBPB//INPP5D//EREG
GO:0061013	regulation of mRNA catabolic process	Biological process	3	17	679	16818	4.37096	0.0291988	0.167776	1.53464	TOB1//PABPC1//ZFP36
GO:0070230	positive regulation of lymphocyte apoptotic process	Biological process	3	17	679	16818	4.37096	0.0291988	0.167776	1.53464	IL10//ZC3H8//WNT5A
GO:2000269	regulation of fibroblast apoptotic process	Biological process	3	17	679	16818	4.37096	0.0291988	0.167776	1.53464	CFDP1//STK17B//BTG1
GO:1902582	single-organism intracellular transport	Biological process	52	987	679	16818	1.30494	0.02954	0.169414	1.52959	OPTN//ABRA//MOAP1//ADORA3//YWHAZ//GPD1//PHAX//YWHAQ//SRPR//UCP3//SLC25A1//TRAPPC3//RER1//ARCN1//TOB1//TGFB3//UGT8//SOD1//DYNC1LI2//MTM1//RHOB//CALCA//CLIC2//VPS4B//HIF1A//NOC2L//IGF1//BAMBI//RAB38//IFT74//NME7//PPM1A//PPM1B//RGD621098//RAB34//BLZF1//GOLPH3//TAC4//LAT//MS4A2//ADORA2B//PEX3//TMED9//ERO1L//CXCR3//TRPV5//TMEM30A//TBC1D14//BICD2//ANXA2//TMED2//SLC25A5
GO:0006163	purine nucleotide metabolic process	Biological process	65	1274	679	16818	1.26371	0.0295468	0.169414	1.52949	BDNF//UQCRH//NT5E//ADCY2//ATP5D//NPPC//NME7//RAB38//GNL3//RIT2//RAP1A//RAB21//SRPR//RHEBL1//RAB34//REM1//ARL2//RHOQ//PAICS//PDE10A//ABCG5//IDE//WRNIP1//DDX5//MYH7//CRBN//ATP6V1E1//TOR1B//VPS4B//ABCB10//PKLR//LDHC//CALCA//GHRHR//GABBR1//ADCYAP1//SH3BP4//TMED2//CXCR3//EDN1//MC4R//ADORA2B//WNT5A//APOE//ADNP//GIT2//SOD1//NTRK2//ICAM1//CNN3//RGN//TOR1AIP2//PFN1//GDI2//TBC1D14//CCL24//CCL11//NTF3//SPRY…
GO:0071383	cellular response to steroid hormone stimulus	Biological process	13	179	679	16818	1.79885	0.0297575	0.170441	1.5264	NR1D1//NR3C2//PPARA//NR1H2//NR1H3//NR1H4//SGK1//ADCYAP1//EDN1//AHR//MYOD1//IL10//ARG2
GO:0044265	cellular macromolecule catabolic process	Biological process	36	643	679	16818	1.38674	0.0300082	0.171533	1.52276	PABPC1//RNPS1//ZFP36//UBE2V2//DNASE1L3//SOD1//IDE//CTSK//PSMB2//CTSB//RNF40//USP16//PSMA1//ARIH1//FBXO8//USP33//FBXL12//UBC//CUL5//DYX1C1//NR1D1//ENC1//CDC26//FBXO9//GCLC//SUMO1//BBS7//APOE//KCTD13//CRBN//VPS37A//TOB1//CSDE1//GABARAPL2//KCNE2//CTSC
GO:0010565	regulation of cellular ketone metabolic process	Biological process	10	125	679	16818	1.9815	0.030012	0.171533	1.52271	PPARA//PLA2G4A//NR1D1//APOA5//NR1H2//NR1H3//FABP3//COMT//CYP7A1//NR1H4
GO:0046578	regulation of Ras protein signal transduction	Biological process	23	375	679	16818	1.51915	0.0310973	0.177548	1.50728	FBXO8//GIT2//SOD1//NTRK2//ICAM1//APOE//GDI2//TBC1D14//ADCYAP1//RAP1A//CCL24//CCL11//NTF3//SPRY2//FLOT1//KCTD13//LPAR1//ABRA//NRG1//IGF1//KITLG//NUP62//DGKZ
GO:0042312	regulation of vasodilation	Biological process	5	44	679	16818	2.81463	0.0313396	0.178364	1.50391	NPPC//ADCYAP1//CALCA//GJA1//ADORA2B
GO:0043488	regulation of mRNA stability	Biological process	5	44	679	16818	2.81463	0.0313396	0.178364	1.50391	IGF2BP1//CIRBP//METTL3//HNRNPU//ZFP36
GO:0060193	positive regulation of lipase activity	Biological process	5	44	679	16818	2.81463	0.0313396	0.178364	1.50391	MS4A2//TXK//APOA5//NR1H2//NR1H3
GO:0010656	negative regulation of muscle cell apoptotic process	Biological process	4	30	679	16818	3.3025	0.0313729	0.178365	1.50344	NRG1//EDN1//IGF1//ADCYAP1
GO:0050867	positive regulation of cell activation	Biological process	15	218	679	16818	1.70427	0.0314152	0.178417	1.50286	IL2//IL13RA1//HPS1//IL23A//STAT5B//IL6ST//IGF1//LBP//TNIP2//HSPD1//WNT5A//MS4A2//ADORA3//ADORA2B//INPP5D
GO:0002027	regulation of heart rate	Biological process	7	75	679	16818	2.31175	0.0314782	0.178438	1.50199	EDN1//SCN5A//KCNE2//SCN1B//CALCA//MYH7//POPDC2
GO:0030182	neuron differentiation	Biological process	57	1101	679	16818	1.28231	0.0314851	0.178438	1.50189	POU4F2//PTPRZ1//LPPR4//NDN//FLOT1//GBX2//BDNF//PGRMC1//PLA2G10//SCN1B//USP33//ARTN//ISPD//WNT5A//EVL//NTF3//SLIT3//NCAM2//ADCYAP1//NTRK2//UBE2V2//ENC1//RAP1A//TMEM30A//NEGR1//ADNP//LPAR1//APOE//LHX5//ID4//CNTN4//CDON//ID2//RGD1311458//TGIF1//ACTR3//FN1//TRPV2//TNFRSF12A//NRG1//RUNX1//RND2//GJA1//SGK1//GPM6A//WEE1//UGT8//SOD1//ACSL4//IL2//TSPAN2//HIF1A//CEBPB//COPS2//WNT5B//PITX2//DPYSL5
GO:0009259	ribonucleotide metabolic process	Biological process	65	1279	679	16818	1.25877	0.0316965	0.179447	1.49899	BDNF//UQCRH//ADCY2//ATP5D//NPPC//NME7//RAB38//GNL3//RIT2//RAP1A//RAB21//SRPR//RHEBL1//RAB34//REM1//ARL2//RHOQ//PAICS//NT5E//PDE10A//ABCG5//IDE//WRNIP1//DDX5//MYH7//CRBN//ATP6V1E1//TOR1B//VPS4B//ABCB10//PKLR//LDHC//CALCA//GHRHR//GABBR1//ADCYAP1//SH3BP4//TMED2//CXCR3//EDN1//MC4R//ADORA2B//WNT5A//APOE//ADNP//GIT2//SOD1//NTRK2//ICAM1//CNN3//RGN//TOR1AIP2//PFN1//GDI2//TBC1D14//CCL24//CCL11//NTF3//SPRY…
GO:0007420	brain development	Biological process	39	710	679	16818	1.36054	0.0318788	0.180289	1.4965	SCN5A//GBX2//LHX5//CCR1//GDF10//ARCN1//LDHA//YWHAQ//PITX2//GRIN2A//ID4//ID2//ETS1//WNT5A//IGF1//ADCYAP1//MSX1//GHRHR//NTRK2//HIF1A//CDON//DUOX2//STXBP3//NCOA6//CNTN4//H3F3B//PPP3CC//LPHN2//NME7//CAST//HMGCS1//RAB18//SPHK2//BBS7//SLC23A1//NT5E//TSPAN2//NTF3//SLIT3
GO:0045087	innate immune response	Biological process	23	376	679	16818	1.51511	0.0319175	0.180319	1.49597	FCNB//CD69//PTAFR//HSPD1//TNIP2//RT1-DB1//POLR3D//EREG//CCR1//STAT5B//LBP//TXK//WNT5A//CFH//EDN1//ARG2//IL23A//HCK//FBXO9//SP110//TRIM26
GO:0043408	regulation of MAPK cascade	Biological process	30	520	679	16818	1.42897	0.032016	0.180686	1.49463	GADD45A//MAP3K8//RAF1//LPAR1//SOD1//TGFA//TGFB3//WNT5A//NTF3//DUSP6//PRKCD//PDE5A//EDN1//KITLG//APOE//SPRY2//STK38//NUP62//IL11//IGF1//NTRK2//CDON//ZFP110//PER1//ZMYND11//ADCYAP1//ICAM1//RAP1A//CCR1//PSAP
GO:0050714	positive regulation of protein secretion	Biological process	9	109	679	16818	2.04513	0.0322278	0.181691	1.49177	WNT5A//IL10//IL2//NR1H2//FCNB//VEGFC//TGFB3//GOLPH3L//GOLPH3
GO:0072521	purine-containing compound metabolic process	Biological process	67	1326	679	16818	1.25151	0.0327311	0.184335	1.48504	BDNF//UQCRH//NT5E//ADCY2//ATP5D//NPPC//NME7//RAB38//GNL3//RIT2//RAP1A//RAB21//SRPR//RHEBL1//RAB34//REM1//ARL2//RHOQ//PAICS//PDE10A//ABCG5//IDE//WRNIP1//DDX5//MYH7//CRBN//ATP6V1E1//TOR1B//VPS4B//ABCB10//PKLR//LDHC//CALCA//GHRHR//GABBR1//ADCYAP1//SH3BP4//TMED2//CXCR3//EDN1//MC4R//ADORA2B//WNT5A//APOE//ADNP//GIT2//SOD1//NTRK2//ICAM1//CNN3//RGN//TOR1AIP2//PFN1//GDI2//TBC1D14//CCL24//CCL11//NTF3//SPRY…
GO:0009059	macromolecule biosynthetic process	Biological process	179	3925	679	16818	1.12958	0.0330081	0.185594	1.48138	WRNIP1//KCTD13//PRIM2//RBMS1//KLF11//CITED2//DMRT1//HMGN2//ZHX1//POU4F2//EDN1//ATXN1//NR1D1//ID2//AHR//PPARA//COPS2//ST18//PER1//DDX5//ID4//ETV6//NOC2L//TGIF1//CREBBP//PITX2//NR1H2//NR1H3//NR1H4//ZFP36//ZBTB10//MSX1//USF2//CEBPB//ETS1//JUND//STAT5B//NFYB//PKNOX1//HIF1A//MED4//ZFP110//POLR3D//XYLT2//LIG3//CCNL1//NCOA6//LHX5//EGR4//NR3C2//HBP1//ABRA//PNRC1//USP16//STAT2//DR1//SMAD2//TEF//SP110//ZFP…
GO:1901214	regulation of neuron death	Biological process	17	258	679	16818	1.63205	0.0330237	0.185594	1.48117	BDNF//NTF3//CEBPB//OPTN//SOD1//NTRK2//GCLC//TGFB3//APOE//UBE2V2//HIF1A//XRCC4//HSPD1//ADNP//IGF1//PPARA//NONO
GO:0019220	regulation of phosphate metabolic process	Biological process	82	1665	679	16818	1.21984	0.0331439	0.186076	1.4796	CCNL1//CCNA1//GADD45A//MAP3K8//RAF1//LPAR1//SOD1//TGFA//TGFB3//WNT5A//NTF3//DUSP6//IGF1//IL2//ZBED3//RARRES2//CDON//ANXA2//HSPA2//EREG//PPM1F//NRG1//CALCA//GHRHR//GABBR1//COPS8//IL23A//ADCYAP1//SPRY2//DLG3//SH3BP4//ARL2//TMED2//NPPC//CXCR3//EDN1//MC4R//ADORA2B//APOE//ADNP//VEGFC//GIT2//NTRK2//ICAM1//CNN3//RGN//TOR1AIP2//PFN1//GDI2//TBC1D14//RAP1A//CCL24//CCL11//PFKFB2//PLCL1//IL11//BDNF//PRKCD//P…
GO:0090304	nucleic acid metabolic process	Biological process	172	3760	679	16818	1.13304	0.0333298	0.186925	1.47717	WRNIP1//KCTD13//PRIM2//RBMS1//KLF11//CITED2//DMRT1//HMGN2//ZHX1//POU4F2//EDN1//ATXN1//NR1D1//ID2//AHR//PPARA//COPS2//ST18//PER1//DDX5//ID4//ETV6//NOC2L//TGIF1//CREBBP//PITX2//NR1H2//NR1H3//NR1H4//ZFP36//ZBTB10//MSX1//PABPC1//RNPS1//GEMIN6//MYOD1//USF2//PARP3//UBE2V2//METTL3//CEBPB//ETS1//JUND//STAT5B//NFYB//PKNOX1//HIF1A//MED4//ZFP110//POLR3D//LIG3//XRCC4//NONO//CDK9//SOD1//NHEJ1//MTRR//DNASE1L3/…
GO:0015748	organophosphate ester transport	Biological process	7	76	679	16818	2.28133	0.0335139	0.187029	1.47477	GJA1//PITPNB//APOE//TMEM30A//ATP10A//PLA2G10//PRKCD
GO:0030510	regulation of BMP signaling pathway	Biological process	7	76	679	16818	2.28133	0.0335139	0.187029	1.47477	SULF1//SMAD2//MSX1//ZFP423//TOB1//WNT5A//HTRA1
GO:0006766	vitamin metabolic process	Biological process	6	60	679	16818	2.47688	0.0335221	0.187029	1.47467	TCN2//GCLC//RGN//CYP26A1//CYP26B1//MTRR
GO:0042446	hormone biosynthetic process	Biological process	6	60	679	16818	2.47688	0.0335221	0.187029	1.47467	HIF1A//IGF1//DIO1//FDX1//TPO//DUOX2
GO:0045685	regulation of glial cell differentiation	Biological process	6	60	679	16818	2.47688	0.0335221	0.187029	1.47467	NTF3//IL6ST//ID2//ID4//MYCN//WDR1
GO:0006631	fatty acid metabolic process	Biological process	19	298	679	16818	1.57922	0.0337733	0.187883	1.47143	EDN1//ACSL4//SCD1//OLAH//EHHADH//FABP3//ACOX3//FADS1//HPGD//PPARA//ELOVL6//PLA2G4A//RNPEP//HAO2//APOA5//NR1H2//NR1H3//STAT5B//UCP3
GO:0035588	G-protein coupled purinergic receptor signaling pathway	Biological process	3	18	679	16818	4.12813	0.0340134	0.187883	1.46835	ADORA3//ADORA2B//P2RY6
GO:0042522	regulation of tyrosine phosphorylation of Stat5 protein	Biological process	3	18	679	16818	4.12813	0.0340134	0.187883	1.46835	IL2//IL23A//IGF1
GO:0042987	amyloid precursor protein catabolic process	Biological process	3	18	679	16818	4.12813	0.0340134	0.187883	1.46835	OLFM1//APOE//FLOT2
GO:0044346	fibroblast apoptotic process	Biological process	3	18	679	16818	4.12813	0.0340134	0.187883	1.46835	CFDP1//STK17B//BTG1
GO:0045939	negative regulation of steroid metabolic process	Biological process	3	18	679	16818	4.12813	0.0340134	0.187883	1.46835	SOD1//APOE//NR1H4
GO:0052646	alditol phosphate metabolic process	Biological process	3	18	679	16818	4.12813	0.0340134	0.187883	1.46835	GK2//GPD1//SERINC1
GO:0090023	positive regulation of neutrophil chemotaxis	Biological process	3	18	679	16818	4.12813	0.0340134	0.187883	1.46835	IL23A//EDN1//LBP
GO:0090083	regulation of inclusion body assembly	Biological process	3	18	679	16818	4.12813	0.0340134	0.187883	1.46835	HSPA2//PSMC6//APOE
GO:0032272	negative regulation of protein polymerization	Biological process	5	45	679	16818	2.75209	0.0341288	0.187883	1.46688	TWF1//PRKCD//PFN1//SGK1//CAPZA3
GO:0032729	positive regulation of interferon-gamma production	Biological process	5	45	679	16818	2.75209	0.0341288	0.187883	1.46688	IL2//IL23A//TXK//HSPD1//WNT5A
GO:0032755	positive regulation of interleukin-6 production	Biological process	5	45	679	16818	2.75209	0.0341288	0.187883	1.46688	ADCYAP1//ADORA2B//LBP//HSPD1//WNT5A
GO:1901888	regulation of cell junction assembly	Biological process	5	45	679	16818	2.75209	0.0341288	0.187883	1.46688	GPM6B//SDC4//PPM1F//GJA1//RAP1A
GO:0007423	sensory organ development	Biological process	31	544	679	16818	1.41146	0.0342117	0.188147	1.46583	RAB18//BBS7//PITX2//GJA1//CDON//CITED2//GPM6A//GBX2//SPRY2//WNT5A//PRKRA//EDN1//MSX1//AHR//PKNOX1//KCNE2//CYP26B1//NTRK2//BDNF//AQP5//IGF1//TGFB3//LPPR4//LRP10//DUOX2//HPS1//POU4F2//TGIF1//RNPEP//SOD1//HIF1A
GO:0006417	regulation of translation	Biological process	15	221	679	16818	1.68114	0.0348285	0.191344	1.45807	UPF3A//SERP1//CIRBP//RPS6KB1//TOB1//ENC1//IGF2BP1//IREB2//TNRC6A//ZFP36//USP16//FMR1//PER1//EIF4E//IGF1
GO:0032309	icosanoid secretion	Biological process	4	31	679	16818	3.19597	0.0349079	0.191389	1.45708	ACSL4//EDN1//PLA2G10//PLA2G4A
GO:0071622	regulation of granulocyte chemotaxis	Biological process	4	31	679	16818	3.19597	0.0349079	0.191389	1.45708	RARRES2//IL23A//EDN1//LBP
GO:0051174	regulation of phosphorus metabolic process	Biological process	82	1670	679	16818	1.21619	0.035215	0.192877	1.45327	CCNL1//CCNA1//GADD45A//MAP3K8//RAF1//LPAR1//SOD1//TGFA//TGFB3//WNT5A//NTF3//DUSP6//IGF1//IL2//ZBED3//RARRES2//CDON//ANXA2//HSPA2//EREG//PPM1F//NRG1//CALCA//GHRHR//GABBR1//COPS8//IL23A//ADCYAP1//SPRY2//DLG3//SH3BP4//ARL2//TMED2//NPPC//CXCR3//EDN1//MC4R//ADORA2B//APOE//ADNP//VEGFC//GIT2//NTRK2//ICAM1//CNN3//RGN//TOR1AIP2//PFN1//GDI2//TBC1D14//RAP1A//CCL24//CCL11//PFKFB2//PLCL1//IL11//BDNF//PRKCD//P…
GO:0045637	regulation of myeloid cell differentiation	Biological process	12	165	679	16818	1.80137	0.0355232	0.194367	1.44949	KITLG//RUNX1//INPP5D//ZFP36//STAT5B//ETS1//ID2//HIF1A//CALCA//RGD1309676//IL23A//CCR1
GO:0022600	digestive system process	Biological process	7	77	679	16818	2.25171	0.0356354	0.194783	1.44812	TAC4//ABCG5//AQP5//IREB2//SLCO1A5//NR1H2//NR1H3
GO:0070228	regulation of lymphocyte apoptotic process	Biological process	6	61	679	16818	2.43627	0.035961	0.196	1.44417	IL2//NOC2L//IL10//HIF1A//ZC3H8//WNT5A
GO:0010001	glial cell differentiation	Biological process	13	184	679	16818	1.74997	0.0360231	0.196	1.44342	NTF3//TSPAN2//ID2//NRG1//ID4//SOD1//NTRK2//PTPRZ1//APOE//IL6ST//MYCN//WDR1//IGF1
GO:0006171	cAMP biosynthetic process	Biological process	8	94	679	16818	2.10798	0.0361221	0.196	1.44223	CALCA//GHRHR//GABBR1//ADCYAP1//EDN1//MC4R//ADORA2B//ADCY2
GO:0015758	glucose transport	Biological process	8	94	679	16818	2.10798	0.0361221	0.196	1.44223	PRKCD//IGF1//RHOQ//RPS6KB1//RARRES2//NRG1//STXBP3//EDN1
GO:0060349	bone morphogenesis	Biological process	8	94	679	16818	2.10798	0.0361221	0.196	1.44223	ALPL//IMPAD1//NPPC//TGFB3//CITED2//IFT80//CYP26B1//MSX1
GO:0021536	diencephalon development	Biological process	10	129	679	16818	1.92006	0.0361493	0.196	1.4419	LDHA//YWHAQ//PITX2//GBX2//ETS1//ADCYAP1//MSX1//GHRHR//WNT5A//DUOX2
GO:0051054	positive regulation of DNA metabolic process	Biological process	10	129	679	16818	1.92006	0.0361493	0.196	1.4419	UBE2V2//IGF1//TGFB3//CACYBP//KCTD13//EREG//KITLG//IL2//PARP3//PFN1
GO:0051591	response to cAMP	Biological process	10	129	679	16818	1.92006	0.0361493	0.196	1.4419	EGR4//AHR//RAP1A//GPD1//LDHA//PKLR//SDC1//FOSL1//PER1//DUOX2
GO:0015850	organic hydroxy compound transport	Biological process	12	166	679	16818	1.79051	0.0369503	0.199883	1.43238	ADORA2B//APOE//NR1H2//NR1H3//ABCG5//ADORA3//SLC22A2//VPS4B//GABBR1//SDHD//GPM6B//PLA2G10
GO:0006464	cellular protein modification process	Biological process	126	2689	679	16818	1.1606	0.0369769	0.199883	1.43207	CCNL1//CCNA1//GADD45A//MAP3K8//RAF1//LPAR1//SOD1//TGFA//TGFB3//WNT5A//NTF3//DUSP6//RNF167//CUL5//COPS4//FKBP9//FKBP14//PPIB//PPIG//IGF1//IL2//ZBED3//RARRES2//CDON//ANXA2//HSPA2//METAP2//EREG//RNF38//KCTD13//ENC1//CRBN//SPSB2//ARIH1//FBXO9//FBXO30//UBR7//MARCH2//CDC42BPB//CDC42BPA//PRKCD//STK17B//CAMK1G//CALCA//STK16//PRPF4B//SMAD2//PAK2//SGK1//PNCK//FASTK//HIPK4//WEE1//PRKRA//STK38//CDK9//IRAK2//…
GO:0036211	protein modification process	Biological process	126	2689	679	16818	1.1606	0.0369769	0.199883	1.43207	CCNL1//CCNA1//GADD45A//MAP3K8//RAF1//LPAR1//SOD1//TGFA//TGFB3//WNT5A//NTF3//DUSP6//RNF167//CUL5//COPS4//FKBP9//FKBP14//PPIB//PPIG//IGF1//IL2//ZBED3//RARRES2//CDON//ANXA2//HSPA2//METAP2//EREG//RNF38//KCTD13//ENC1//CRBN//SPSB2//ARIH1//FBXO9//FBXO30//UBR7//MARCH2//ST3GAL6//STK38//CDC42BPB//CDC42BPA//PRKCD//STK17B//CAMK1G//CALCA//STK16//PRPF4B//SMAD2//PAK2//SGK1//PNCK//FASTK//HIPK4//WEE1//PRKRA//CDK9…
GO:0045778	positive regulation of ossification	Biological process	5	46	679	16818	2.69226	0.0370671	0.20017	1.43101	GPM6B//PLA2G4A//TGFB3//CALCA//WNT5A
GO:0016311	dephosphorylation	Biological process	23	382	679	16818	1.49131	0.0371849	0.200605	1.42963	DUSP6//PTPN12//PPM1A//PPM1B//PPM1F//MTM1//DLG3//PRKCD//PTPRE//PTPRZ1//PPP1R2//LPPR4//INPP5D//SSU72//FBP2//PFKFB2//ALPL//PFKL//PSPH//NANP//IMPAD1//PFKFB4//NT5E
GO:0044242	cellular lipid catabolic process	Biological process	11	148	679	16818	1.84092	0.037591	0.202592	1.42492	EHHADH//FABP3//ACOX3//SMPDL3A//GM2A//HEXB//PLA2G4A//APOA5//CYP26A1//CYP26B1//PRKCD
GO:0006641	triglyceride metabolic process	Biological process	7	78	679	16818	2.22284	0.0378437	0.203751	1.42201	IL6ST//NR1H2//NR1H3//APOA5//PCK1//ACSL4//APOE
GO:0008645	hexose transport	Biological process	8	95	679	16818	2.08579	0.0381104	0.204981	1.41896	NRG1//STXBP3//EDN1//PRKCD//IGF1//RHOQ//RPS6KB1//RARRES2
GO:0007584	response to nutrient	Biological process	17	263	679	16818	1.60102	0.0385355	0.206722	1.41414	USF2//BDNF//PITX2//SERPINA7//FADS1//ARG2//HMGCS1//PLA2G4A//ALPL//ACSL4//ABCG5//LDHA//PKLR//IL6ST//UCP3//SERPINC1//RPS6KB1
GO:0000768	syncytium formation by plasma membrane fusion	Biological process	4	32	679	16818	3.0961	0.0386643	0.206722	1.41269	CAST//CDON//PITX2//MYOD1
GO:0006182	cGMP biosynthetic process	Biological process	4	32	679	16818	3.0961	0.0386643	0.206722	1.41269	NPPC//APOE//ADORA2B//ADNP
GO:0030513	positive regulation of BMP signaling pathway	Biological process	4	32	679	16818	3.0961	0.0386643	0.206722	1.41269	SULF1//SMAD2//MSX1//ZFP423
GO:0031281	positive regulation of cyclase activity	Biological process	4	32	679	16818	3.0961	0.0386643	0.206722	1.41269	CALCA//GHRHR//ADCYAP1//ADORA2B
GO:0050829	defense response to Gram-negative bacterium	Biological process	4	32	679	16818	3.0961	0.0386643	0.206722	1.41269	IL23A//OPTN//MMP7//LBP
GO:0070613	regulation of protein processing	Biological process	13	186	679	16818	1.73115	0.0387755	0.206905	1.41144	CFH//GCLC//UBE2V2//SUMO1//BBS7//IDE//NR1H2//NR1H3//APOE//IL10//GABARAPL2//KCNE2//CTSC
GO:1903317	regulation of protein maturation	Biological process	13	186	679	16818	1.73115	0.0387755	0.206905	1.41144	CFH//GCLC//UBE2V2//SUMO1//BBS7//IDE//NR1H2//NR1H3//APOE//IL10//GABARAPL2//KCNE2//CTSC
GO:0007010	cytoskeleton organization	Biological process	46	873	679	16818	1.30511	0.0389637	0.206978	1.40934	SPRY2//CDC42BPA//WEE1//DYNC1LI2//CLIP1//CAPN6//CORO1B//LCP1//ACTN4//TWF1//CDC42BPB//PACSIN2//CAPZA3//KCTD13//TMOD3//FBXO8//CCL11//ERMN//ARHGAP17//DBN1//SGK1//GADD45A//PFN1//EVL//PRKCD//ICAM1//CCL24//ACTR3//RHOQ//CNN3//ARL2//GPM6B//ARF1//RAF1//MTM1//USP33//SDC4//PPM1F//SOD1//PARP3//EDN1//BICD2//HCK//NTF3//ZMYM4//UGT8
GO:0001501	skeletal system development	Biological process	25	425	679	16818	1.45699	0.0389958	0.206978	1.40898	SULF1//MYCN//ALPL//IMPAD1//WNT5B//IFT80//ARID5A//NPPC//IGF1//PITX2//SMAD2//TGFB3//PRKRA//WNT5A//EDN1//BMP3//HIF1A//MSX1//PPIB//CITED2//CYP26B1//HEXB//RUNX1//SERP1//COL1A2
GO:0071804	cellular potassium ion transport	Biological process	11	149	679	16818	1.82857	0.0391764	0.206978	1.40698	KCNE2//KCNJ12//KCNC2//KCNA2//KCNA4//KCNH3//KCNJ14//KCNJ16//KCNK10//KCNS3//CNGB1
GO:0071805	potassium ion transmembrane transport	Biological process	11	149	679	16818	1.82857	0.0391764	0.206978	1.40698	KCNE2//KCNJ12//KCNC2//KCNA2//KCNA4//KCNH3//KCNJ14//KCNJ16//KCNK10//KCNS3//CNGB1
GO:0006007	glucose catabolic process	Biological process	3	19	679	16818	3.91086	0.0392119	0.206978	1.40658	HIBADH//TKT//PFKFB2
GO:0008347	glial cell migration	Biological process	3	19	679	16818	3.91086	0.0392119	0.206978	1.40658	HEXB//FN1//NDN
GO:0015721	bile acid and bile salt transport	Biological process	3	19	679	16818	3.91086	0.0392119	0.206978	1.40658	SLC10A1//SLC10A2//SLCO1A5
GO:0043304	regulation of mast cell degranulation	Biological process	3	19	679	16818	3.91086	0.0392119	0.206978	1.40658	MS4A2//ADORA3//ADORA2B
GO:0048266	behavioral response to pain	Biological process	3	19	679	16818	3.91086	0.0392119	0.206978	1.40658	VWA1//GIT2//RUNX1
GO:0050892	intestinal absorption	Biological process	3	19	679	16818	3.91086	0.0392119	0.206978	1.40658	ABCG5//IREB2//SLCO1A5
GO:1902624	positive regulation of neutrophil migration	Biological process	3	19	679	16818	3.91086	0.0392119	0.206978	1.40658	IL23A//EDN1//LBP
GO:0009791	post-embryonic development	Biological process	9	113	679	16818	1.97273	0.0392635	0.207047	1.40601	AHR//NPPC//IGF2R//SMAD2//NDN//IMPAD1//IREB2//SERP1//SERPINA7
GO:0043405	regulation of MAP kinase activity	Biological process	15	225	679	16818	1.65125	0.0397881	0.209608	1.40025	LPAR1//SOD1//TGFA//TGFB3//WNT5A//NTF3//DUSP6//PRKCD//PDE5A//EDN1//KITLG//APOE//SPRY2//STK38//NUP62
GO:0097530	granulocyte migration	Biological process	7	79	679	16818	2.1947	0.0401401	0.210593	1.39642	RARRES2//ITGB2//CCL24//CCL11//IL23A//EDN1//LBP
GO:0043487	regulation of RNA stability	Biological process	5	47	679	16818	2.63498	0.0401559	0.210593	1.39625	IGF2BP1//ZFP36//CIRBP//METTL3//HNRNPU
GO:0072376	protein activation cascade	Biological process	5	47	679	16818	2.63498	0.0401559	0.210593	1.39625	FCNB//CD69//CFH//C4B//SERPINC1
GO:2000179	positive regulation of neural precursor cell proliferation	Biological process	5	47	679	16818	2.63498	0.0401559	0.210593	1.39625	VEGFC//HIF1A//LHX5//IGF1//CDON
GO:0042089	cytokine biosynthetic process	Biological process	8	96	679	16818	2.06406	0.0401707	0.210593	1.39609	EREG//LBP//IL10//WNT5A//STAT5B//CEBPB//INPP5D//CCL20
GO:0044106	cellular amine metabolic process	Biological process	9	114	679	16818	1.95543	0.0411732	0.215429	1.38539	HAAO//AZIN1//SMPDL3A//DMGDH//COMT//GPR37//NR1H4//PRKCD//FABP3
GO:0045445	myoblast differentiation	Biological process	6	63	679	16818	2.35893	0.0411732	0.215429	1.38539	MYOD1//BTG1//SDC1//NRG1//IGF1//CAST
GO:0044092	negative regulation of molecular function	Biological process	45	855	679	16818	1.30362	0.0414741	0.216793	1.38222	DUSP6//GADD45A//PPM1F//GABBR1//CAST//DLG3//SERPINI1//ANDPRO//TFPI//CST8//SERPINC1//C4B//SERPINA7//SH3BP4//ARL2//TMED2//COMMD7//IRAK2//PPARA//IFIT2//ADNP//CNN3//ADCYAP1//SPRY2//PPP1R14C//PPP1R2//FAF2//ANXA2//AZIN1//DGKZ//IL24//IGF1//PTMA//DPEP1//ID2//SUMO1//MSX1//PRKCD//APOE//STK38//NUP62//PLA2G10//ARG2//CLIC2//PAK2
GO:0009755	hormone-mediated signaling pathway	Biological process	8	97	679	16818	2.04279	0.0423039	0.220702	1.37362	STAT5B//NR1D1//NR3C2//PPARA//NR1H2//NR1H3//NR1H4//SGK1
GO:0030282	bone mineralization	Biological process	8	97	679	16818	2.04279	0.0423039	0.220702	1.37362	GJA1//GPM6B//PLA2G4A//TGFB3//HIF1A//CCR1//IGF1//DUOX2
GO:0090288	negative regulation of cellular response to growth factor stimulus	Biological process	7	80	679	16818	2.16727	0.0425255	0.221396	1.37135	PPM1A//TGFB3//HTRA1//BAMBI//SULF1//SPRY2//WNT5A
GO:0002532	production of molecular mediator involved in inflammatory response	Biological process	4	33	679	16818	3.00228	0.0426426	0.221396	1.37016	ADORA3//YWHAZ//LBP//PER1
GO:0003254	regulation of membrane depolarization	Biological process	4	33	679	16818	3.00228	0.0426426	0.221396	1.37016	GCLC//GJA1//SCN5A//SCN1B
GO:0030837	negative regulation of actin filament polymerization	Biological process	4	33	679	16818	3.00228	0.0426426	0.221396	1.37016	TWF1//CAPZA3//PRKCD//PFN1
GO:0033189	response to vitamin A	Biological process	4	33	679	16818	3.00228	0.0426426	0.221396	1.37016	BDNF//PITX2//SERPINA7//FADS1
GO:0071900	regulation of protein serine/threonine kinase activity	Biological process	21	347	679	16818	1.49898	0.0429689	0.222075	1.36685	CCNL1//CCNA1//GADD45A//LPAR1//SOD1//TGFA//TGFB3//WNT5A//NTF3//DUSP6//COPS8//HSPA2//PRKCD//PDE5A//EDN1//KITLG//APOE//SPRY2//STK38//NUP62//IGF1
GO:0006814	sodium ion transport	Biological process	12	170	679	16818	1.74838	0.043064	0.222075	1.36589	PER1//SCN1B//SCN5A//SGK1//SLC9A2//SCNN1A//SLC23A1//SLC24A2//SLC10A1//SLC38A3//SLC10A2//SLC38A2
GO:0030073	insulin secretion	Biological process	12	170	679	16818	1.74838	0.043064	0.222075	1.36589	GJA1//PFKFB2//SERP1//RT1-DB1//HIF1A//PFKL//NR1D1//STXBP3//CYB5R4//CACNA1C//MC4R//SMAD2
GO:0051216	cartilage development	Biological process	12	170	679	16818	1.74838	0.043064	0.222075	1.36589	SULF1//MYCN//WNT5B//IFT80//ARID5A//IMPAD1//NPPC//MSX1//WNT5A//EDN1//BMP3//HIF1A
GO:0090092	regulation of transmembrane receptor protein serine/threonine kinase signaling pathway	Biological process	12	170	679	16818	1.74838	0.043064	0.222075	1.36589	TGFB3//PPM1A//SMAD2//CITED2//HTRA1//BAMBI//SULF1//MSX1//ZFP423//TOB1//WNT5A//DMRT1
GO:0048732	gland development	Biological process	27	471	679	16818	1.41987	0.0431006	0.222075	1.36552	CITED2//STAT5B//IGF2R//CAST//AHR//HMGCS1//RUNX1//ALDH9A1//TGFB3//GHRHR//HIF1A//USF2//ADCYAP1//ETS1//PITX2//MSX1//FDX1//WNT5A//DUOX2//IGF1//CEBPB//ID2//CCL11//TGM2//SULF1//PSAP//TGFA
GO:0003205	cardiac chamber development	Biological process	10	133	679	16818	1.86231	0.0431079	0.222075	1.36544	ID2//HIF1A//AHR//NRG1//SCN5A//CITED2//LUZP1//PITX2//MYH7//WNT5A
GO:0045089	positive regulation of innate immune response	Biological process	10	133	679	16818	1.86231	0.0431079	0.222075	1.36544	PTAFR//FCNB//HSPD1//TNIP2//NR1D1//LBP//NR1H3//STAT5B//POLR3D//EREG
GO:0008643	carbohydrate transport	Biological process	9	115	679	16818	1.93843	0.0431447	0.222075	1.36507	NRG1//STXBP3//EDN1//SLC23A1//PRKCD//IGF1//RHOQ//RPS6KB1//RARRES2
GO:0007588	excretion	Biological process	5	48	679	16818	2.58008	0.0433964	0.222945	1.36255	EDN1//COMT//CACNA1C//ABCG5//NR3C2
GO:0008542	visual learning	Biological process	5	48	679	16818	2.58008	0.0433964	0.222945	1.36255	CACNA1C//GRIN2A//ATXN1//SGK1//HIF1A
GO:0008543	fibroblast growth factor receptor signaling pathway	Biological process	6	64	679	16818	2.32207	0.0439488	0.224925	1.35705	DUSP6//SULF1//SPRY2//WNT5A//FGFBP1//FRS3
GO:0014812	muscle cell migration	Biological process	6	64	679	16818	2.32207	0.0439488	0.224925	1.35705	P2RY6//IGF1//IL6ST//F3//RPS6KB1//LPAR1
GO:0019217	regulation of fatty acid metabolic process	Biological process	6	64	679	16818	2.32207	0.0439488	0.224925	1.35705	PLA2G4A//APOA5//NR1H2//NR1H3//FABP3//PPARA
GO:0030500	regulation of bone mineralization	Biological process	6	64	679	16818	2.32207	0.0439488	0.224925	1.35705	GPM6B//PLA2G4A//TGFB3//HIF1A//CCR1//GJA1
GO:0051338	regulation of transferase activity	Biological process	35	642	679	16818	1.35032	0.0442651	0.225575	1.35394	CCNL1//CCNA1//GADD45A//MAP3K8//RAF1//LPAR1//SOD1//TGFA//TGFB3//WNT5A//NTF3//DUSP6//EREG//PPM1F//NRG1//COPS8//IL23A//HSPA2//CALCA//ADNP//PFKFB2//PRKCD//PDE5A//EDN1//KITLG//APOE//SPRY2//STK38//NUP62//ADCYAP1//SDC4//RAP1A//SERINC1//PAK2//IGF1
GO:0010629	negative regulation of gene expression	Biological process	54	1058	679	16818	1.26419	0.0444174	0.225575	1.35245	CITED2//DMRT1//HMGN2//ZHX1//POU4F2//EDN1//ATXN1//NR1D1//ID2//AHR//PPARA//COPS2//ST18//PER1//DDX5//ID4//ETV6//NOC2L//KLF11//TGIF1//CREBBP//PITX2//NR1H2//NR1H3//NR1H4//ZFP36//ZBTB10//MSX1//NRG1//CALCA//CEBPB//GCLC//YWHAQ//PPM1F//SMAD2//COMMD7//SUMO1//ZC3H8//NONO//SMARCA2//SFMBT1//EREG//WNT5A//CTBP2//ZFP423//PRKRA//PABPC1//TNRC6A//ANXA7//GJA1//CCR1//ADNP//SLIT3//FLOT2
GO:0033135	regulation of peptidyl-serine phosphorylation	Biological process	8	98	679	16818	2.02194	0.0445107	0.225575	1.35154	PPM1F//IL11//BDNF//RAF1//SPRY2//WNT5A//NTF3//PLCL1
GO:0045471	response to ethanol	Biological process	12	171	679	16818	1.73816	0.0446961	0.225575	1.34973	NPPC//PRKCD//ADCYAP1//GRIN2A//SOD1//STAT5B//GGH//ICAM1//APOE//CTSB//GABBR1//RPS6KB1
GO:0050708	regulation of protein secretion	Biological process	12	171	679	16818	1.73816	0.0446961	0.225575	1.34973	IL10//WNT5A//VEGFC//TGFB3//GOLPH3L//GOLPH3//IL2//NR1H2//NR1H3//FCNB//RT1-DB1//ARFIP1
GO:0010893	positive regulation of steroid biosynthetic process	Biological process	3	20	679	16818	3.71532	0.0447883	0.225575	1.34884	NR1D1//IGF1//ADORA2B
GO:0033006	regulation of mast cell activation involved in immune response	Biological process	3	20	679	16818	3.71532	0.0447883	0.225575	1.34884	MS4A2//ADORA3//ADORA2B
GO:0034314	Arp2/3 complex-mediated actin nucleation	Biological process	3	20	679	16818	3.71532	0.0447883	0.225575	1.34884	ARF1//CORO1B//ACTR3
GO:0044126	regulation of growth of symbiont in host	Biological process	3	20	679	16818	3.71532	0.0447883	0.225575	1.34884	SCD1//IL10//LBP
GO:0044130	negative regulation of growth of symbiont in host	Biological process	3	20	679	16818	3.71532	0.0447883	0.225575	1.34884	SCD1//IL10//LBP
GO:0044144	modulation of growth of symbiont involved in interaction with host	Biological process	3	20	679	16818	3.71532	0.0447883	0.225575	1.34884	SCD1//IL10//LBP
GO:0044146	negative regulation of growth of symbiont involved in interaction with host	Biological process	3	20	679	16818	3.71532	0.0447883	0.225575	1.34884	SCD1//IL10//LBP
GO:0045844	positive regulation of striated muscle tissue development	Biological process	3	20	679	16818	3.71532	0.0447883	0.225575	1.34884	RPS6KB1//CDON//GJA1
GO:0048636	positive regulation of muscle organ development	Biological process	3	20	679	16818	3.71532	0.0447883	0.225575	1.34884	GJA1//RPS6KB1//CDON
GO:0071624	positive regulation of granulocyte chemotaxis	Biological process	3	20	679	16818	3.71532	0.0447883	0.225575	1.34884	IL23A//EDN1//LBP
GO:0086091	regulation of heart rate by cardiac conduction	Biological process	3	20	679	16818	3.71532	0.0447883	0.225575	1.34884	KCNE2//SCN5A//SCN1B
GO:0090208	positive regulation of triglyceride metabolic process	Biological process	3	20	679	16818	3.71532	0.0447883	0.225575	1.34884	NR1H2//NR1H3//APOA5
GO:0051253	negative regulation of RNA metabolic process	Biological process	49	948	679	16818	1.28024	0.0449134	0.225994	1.34762	CITED2//DMRT1//HMGN2//ZHX1//POU4F2//EDN1//ATXN1//NR1D1//ID2//AHR//PPARA//COPS2//ST18//PER1//DDX5//ID4//ETV6//NOC2L//KLF11//TGIF1//CREBBP//PITX2//NR1H2//NR1H3//NR1H4//ZFP36//ZBTB10//MSX1//NRG1//CALCA//CEBPB//GCLC//YWHAQ//PPM1F//SMAD2//COMMD7//SUMO1//ZC3H8//NONO//SMARCA2//SFMBT1//EREG//WNT5A//CTBP2//ZFP423//HIF1A//RNPS1//TOB1//PABPC1
GO:0038034	signal transduction in absence of ligand	Biological process	7	81	679	16818	2.14051	0.0450007	0.226011	1.34678	IL2//IGF1//MOAP1//MTHFS//KITLG//BCL2L2//NRG1
GO:0097192	extrinsic apoptotic signaling pathway in absence of ligand	Biological process	7	81	679	16818	2.14051	0.0450007	0.226011	1.34678	NRG1//IL2//IGF1//MOAP1//MTHFS//KITLG//BCL2L2
GO:0051291	protein heterooligomerization	Biological process	9	116	679	16818	1.92172	0.0451785	0.226481	1.34507	ANXA2//CNGB1//COL1A2//STXBP3//CHRNA2//IDE//KCTD13//UQCRH//SEPT7
GO:1990267	response to transition metal nanoparticle	Biological process	9	116	679	16818	1.92172	0.0451785	0.226481	1.34507	GRIN2A//GGH//HAAO//ARG2//SOD1//ICAM1//PLA2G4A//CPOX//FN1
GO:0007517	muscle organ development	Biological process	20	329	679	16818	1.5057	0.045606	0.228412	1.34098	PITX2//NRG1//MEOX2//MYOD1//CTSB//ITGA7//CDON//CITED2//COPS2//BTG1//BDNF//GJA1//RPS6KB1//SFMBT1//SERP1//MYH7//WNT5A//DDX5//CYP26B1//MSX1
GO:1900542	regulation of purine nucleotide metabolic process	Biological process	33	601	679	16818	1.36002	0.0458222	0.229282	1.33892	CALCA//GHRHR//GABBR1//ADCYAP1//SH3BP4//ARL2//TMED2//NPPC//CXCR3//EDN1//MC4R//ADORA2B//WNT5A//APOE//ADNP//GIT2//SOD1//NTRK2//ICAM1//CNN3//RGN//TOR1AIP2//PFN1//GDI2//TBC1D14//RAP1A//CCL24//CCL11//NTF3//SPRY2//FBXO8//RGS1//ARHGAP17
GO:0005996	monosaccharide metabolic process	Biological process	15	230	679	16818	1.61536	0.0466742	0.230321	1.33092	PFKFB2//PFKFB4//PCK1//SERP1//CHST1//GALT//FBP2//GPD1//HIBADH//TKT//PPARA//GCLC//RGN//NR1D1//IGF1
GO:0009101	glycoprotein biosynthetic process	Biological process	15	230	679	16818	1.61536	0.0466742	0.230321	1.33092	PARP3//ST8SIA3//ST3GAL6//GALNT14//ISPD//SERP1//ST3GAL5//GALNT5//ENTPD5//ADNP//XYLT2//GALNT11//IGF1//GCNT1//GOLPH3
GO:0002437	inflammatory response to antigenic stimulus	Biological process	5	49	679	16818	2.52743	0.0467894	0.230321	1.32985	ICAM1//RT1-DB1//PSMA1//ADCYAP1//IL10
GO:0031279	regulation of cyclase activity	Biological process	5	49	679	16818	2.52743	0.0467894	0.230321	1.32985	CALCA//GHRHR//GABBR1//ADCYAP1//ADORA2B
GO:0043502	regulation of muscle adaptation	Biological process	5	49	679	16818	2.52743	0.0467894	0.230321	1.32985	PDE5A//EDN1//IGF1//RPS6KB1//SCN5A
GO:0007586	digestion	Biological process	8	99	679	16818	2.00152	0.0467919	0.230321	1.32983	TAC4//ABCG5//AQP5//IREB2//SLCO1A5//NR1H2//NR1H3//ADM2
GO:0001817	regulation of cytokine production	Biological process	25	433	679	16818	1.43007	0.0468126	0.230321	1.32964	IL10//SOD1//EREG//WNT5A//SULF1//ADORA2B//HIF1A//TGFB3//RT1-DB1//ZFP36//PPM1B//IL23A//LBP//HSPD1//POLR3D//IL2//TXK//CALCA//ADCYAP1//STAT5B//CEBPB//INPP5D//CCL20//PER1//FCNB
GO:0002260	lymphocyte homeostasis	Biological process	6	65	679	16818	2.28635	0.0468387	0.230321	1.32939	AHR//HIF1A//STAT5B//ZC3H8//IL2//LAT
GO:0009064	glutamine family amino acid metabolic process	Biological process	6	65	679	16818	2.28635	0.0468387	0.230321	1.32939	ARG2//GCLC//GGH//NIT2//OAT//NR1H4
GO:0030816	positive regulation of cAMP metabolic process	Biological process	6	65	679	16818	2.28635	0.0468387	0.230321	1.32939	CALCA//GHRHR//ADCYAP1//MC4R//ADORA2B//CXCR3
GO:0048477	oogenesis	Biological process	6	65	679	16818	2.28635	0.0468387	0.230321	1.32939	GPR149//EREG//DMRT1//PDE5A//NPPC//HEXB
GO:0006949	syncytium formation	Biological process	4	34	679	16818	2.91397	0.0468427	0.230321	1.32936	CAST//CDON//PITX2//MYOD1
GO:0007029	endoplasmic reticulum organization	Biological process	4	34	679	16818	2.91397	0.0468427	0.230321	1.32936	RAB18//BNIP1//TOR1AIP2//TOR1B
GO:0010883	regulation of lipid storage	Biological process	4	34	679	16818	2.91397	0.0468427	0.230321	1.32936	PLA2G10//NR1H2//PPARA//NR1H3
GO:0030728	ovulation	Biological process	4	34	679	16818	2.91397	0.0468427	0.230321	1.32936	PLA2G4A//GPR149//EREG//HPGD
GO:0040018	positive regulation of multicellular organism growth	Biological process	4	34	679	16818	2.91397	0.0468427	0.230321	1.32936	STAT5B//GHRHR//TSHR//PPIB
GO:0060412	ventricular septum morphogenesis	Biological process	4	34	679	16818	2.91397	0.0468427	0.230321	1.32936	ID2//WNT5A//CITED2//PITX2
GO:0061337	cardiac conduction	Biological process	4	34	679	16818	2.91397	0.0468427	0.230321	1.32936	SCN5A//SCN1B//KCNE2//GJA1
GO:2000242	negative regulation of reproductive process	Biological process	4	34	679	16818	2.91397	0.0468427	0.230321	1.32936	GPR149//SULF1//WNT5A//NPPC
GO:0006643	membrane lipid metabolic process	Biological process	10	135	679	16818	1.83472	0.0469076	0.230429	1.32876	GM2A//ST8SIA3//ST3GAL6//PSAP//SERINC1//SPHK2//UGT8//SMPDL3A//HEXB//PRKCD
GO:0051052	regulation of DNA metabolic process	Biological process	17	270	679	16818	1.55952	0.0473336	0.23231	1.32483	CDK9//TGFB3//WRNIP1//UBE2V2//IGF1//CACYBP//KCTD13//EREG//KITLG//LIG3//IL2//NPPC//PFN1//PARP3//H3F3B//GJA1//DEK
GO:1901654	response to ketone	Biological process	13	192	679	16818	1.67705	0.047921	0.234979	1.31947	FOSL1//TGFB3//NR1H3//PDE5A//EDN1//S100VP//PSPH//WNT5A//RPS6KB1//SERPINA7//SLIT3//FN1//ARG2
GO:0007155	cell adhesion	Biological process	45	865	679	16818	1.28855	0.0485923	0.238054	1.31343	SULF1//MYCN//VEGFC//EMP2//TNFRSF12A//PCDH10//PCDHAC2//OLR1//CALCA//ICAM1//ITGB2//FN1//LYPD3//LPXN//PPM1F//ARL2//EMCN//VEZT//NEGR1//CLDN11//CITED2//WNT5A//SERPINI1//STAT5B//IFT74//ITGA7//NRG1//TGM2//GCNT1//GOLPH3//GPM6B//SDC4//STXBP3//PRKCD//CNTN4//SDC1//NCAM2//CFDP1//HAPLN1//MPDZ//CDON//KITLG//HAPLN2//RHOB//FLOT2
GO:0051017	actin filament bundle assembly	Biological process	8	100	679	16818	1.9815	0.0491482	0.24034	1.30849	PFN1//KCTD13//SDC4//PPM1F//EVL//CORO1B//LCP1//ACTN4
GO:0061572	actin filament bundle organization	Biological process	8	100	679	16818	1.9815	0.0491482	0.24034	1.30849	CORO1B//LCP1//ACTN4//PFN1//KCTD13//SDC4//PPM1F//EVL
GO:0010975	regulation of neuron projection development	Biological process	20	332	679	16818	1.4921	0.0492497	0.240617	1.3076	ADCYAP1//NTRK2//UBE2V2//ENC1//RAP1A//SCN1B//TMEM30A//NEGR1//WNT5A//ADNP//LPAR1//BDNF//FN1//APOE//TRPV2//TNFRSF12A//RND2//SGK1//ACTR3//IL2
GO:0044703	multi-organism reproductive process	Biological process	45	866	679	16818	1.28706	0.0493516	0.240897	1.3067	PLA2G4A//GPR149//EREG//DMRT1//EIF2S2//RPS6KB1//PCDHA3//ASZ1//POU4F2//SPATA6//SOD1//TNP2//IGF2R//BTG1//ODF4//CYP26B1//SFMBT1//HSF2//CTSB//CLDN11//RNF38//CAPZA3//HSPA2//FOSL1//HEXB//CCT4//CAST//COMT//ETS1//IGF1//STAT5B//TGFB3//PSG29//SPHK2//HPGD//CALCA//FGL2//DUOX2//CITED2//ARG2//HIF1A//ACSL4//EDN1//PDE5A//NPPC
GO:1903362	regulation of cellular protein catabolic process	Biological process	9	118	679	16818	1.88914	0.0494359	0.241089	1.30596	DYX1C1//GCLC//UBE2V2//SUMO1//BBS7//APOE//GABARAPL2//KCNE2//CTSC
GO:0055123	digestive system development	Biological process	11	155	679	16818	1.75778	0.0496718	0.242021	1.30389	WNT5A//ARG2//IGF1//HIF1A//ID2//PITX2//TGFB3//NR1H4//RARRES2//SMAD2//YIPF6
GO:0043407	negative regulation of MAP kinase activity	Biological process	6	66	679	16818	2.25171	0.0498437	0.24222	1.30239	DUSP6//PRKCD//APOE//SPRY2//STK38//NUP62
GO:0051289	protein homotetramerization	Biological process	6	66	679	16818	2.25171	0.0498437	0.24222	1.30239	KCNJ12//CTH//IDE//PFKL//USP16//EVL
GO:0007623	circadian rhythm	Biological process	12	174	679	16818	1.70819	0.0498477	0.24222	1.30235	ID2//HCRTR2//NR1D1//AHR//PPARA//PER1//NONO//BDNF//JUND//NTRK2//DDX5//METTL3
