# Supplementary material for: Regulatory roles of differentially expressed MicroRNAs in metabolic processes in negative Lens-induced myopia Guinea pigs
Source: BMC Genomics. 2020 Jan 6;21:13. doi: 10.1186/s12864-020-6447-x (PMC6945544; doi:10.1186/s12864-020-6447-x)
Supplement: Supplementary file 5 — Additional file 5: Table S4. Result of KEGG bioinformatics analysis for signaling pathways. [file 12864_2020_6447_MOESM5_ESM.xls]

## Sheet: rno
#Column "PathwayID" stands for Pathway identifiers used in KEGG
#Column "Definition" stands for the definition of the PathwayID
#Column "OriginalWebSite"stands for The map's website,the nodes with red frame and red symbol are associated with the DE genes, green nodes have no significance
#Column "p-value"
"Fisher-Pvalue" stands for the enrichment p-value of the PathwayID used Fisher's exact test
#Column "SelectionCounts" stands for the Count of the DE genes' entities directly associated with the listed PathwayID
#Column "SelectionSize" stands for the total number of the DE genes' entities
#Column "Count" stands for the count of the chosen background population genes' entities associated with the listed PathwayID
#Column "Size" stands for the total number of chosen background population genes' entities
#Column "FDR" stands for the false discovery rate of the PathwayID
#Column "Enrichment_Score" stands for the Enrichment Score value of the PathwayID, it equals "-log10(Pvalue)"
#Column "GENES" stands for the DE genes associated with the PathwayID
PathwayID	Definition	OriginalWebSite	Fisher-Pvalue	SelectionCounts	SelectionSize	Count	Size	FDR	Enrichment_Score	Genes
rno03320	PPAR signaling pathway - Rattus norvegicus (rat)	http://www.genome.jp/kegg-bin/show_pathway?rno03320+83522+113976+140638+25428+171142+79131+289481+58852+140914+362282+25747+246074+50522	4.98958e-05	13	350	78	7583	0.0138211	4.30194	ACOX3//ACSL4//APOA5//CYP7A1//EHHADH//FABP3//GK2//NR1H3//OLR1//PCK1//PPARA//SCD1//UBC
rno00620	Pyruvate metabolism - Rattus norvegicus (rat)	http://www.genome.jp/kegg-bin/show_pathway?rno00620+298079+65183+64040+24533+24534+29634+24551+362282+24651	0.000173711	9	350	45	7583	0.024059	3.76017	ALDH1B1//ALDH3A2//ALDH9A1//LDHA//LDHB//LDHC//MDH1//PCK1//PKLR
rno00640	Propanoate metabolism - Rattus norvegicus (rat)	http://www.genome.jp/kegg-bin/show_pathway?rno00640+298079+65183+64040+171142+24533+24534+29634	0.000634103	7	350	33	7583	0.0585489	3.19784	ALDH1B1//ALDH3A2//ALDH9A1//EHHADH//LDHA//LDHB//LDHC
rno00053	Ascorbate and aldarate metabolism - Rattus norvegicus (rat)	http://www.genome.jp/kegg-bin/show_pathway?rno00053+298079+65183+64040+25106+83472+396551	0.00120136	6	350	27	7583	0.0831939	2.92033	ALDH1B1//ALDH3A2//ALDH9A1//RGN//UGDH//UGT1A3
rno00010	Glycolysis / Gluconeogenesis - Rattus norvegicus (rat)	http://www.genome.jp/kegg-bin/show_pathway?rno00010+298079+65183+64040+114508+24533+24534+29634+362282+25741+24651	0.00267932	10	350	77	7583	0.125817	2.57198	ALDH1B1//ALDH3A2//ALDH9A1//FBP2//LDHA//LDHB//LDHC//PCK1//PFKL//PKLR
rno04727	GABAergic synapse - Rattus norvegicus (rat)	http://www.genome.jp/kegg-bin/show_pathway?rno04727+81636+24239+64670+81657+29689+79211+81667+64199+84587+29642+252919	0.00272527	11	350	90	7583	0.125817	2.56459	ADCY2//CACNA1C//GABARAPL2//GABBR1//GABRD//GABRG3//GNB2//GNG11//PLCL1//SLC38A2//SLC38A3
rno04350	TGF-beta signaling pathway - Rattus norvegicus (rat)	http://www.genome.jp/kegg-bin/show_pathway?rno04350+83837+54244+25587+291023+83711+361178+54284+83840+29357+25717	0.00426269	10	350	82	7583	0.152013	2.37032	BAMBI//CREBBP//ID2//ID4//INHBE//MGC112830//PITX2//RPS6KB1//SMAD2//TGFB3
rno05202	Transcriptional misregulation in cancer - Rattus norvegicus (rat)	http://www.genome.jp/kegg-bin/show_pathway?rno05202+295052+362110+24253+287765+116663+312777+78961+310669+171528+117056+79242+25587+24482+298894+304005+50662	0.00486715	16	350	169	7583	0.152013	2.31272	CCNA1//CDK9//CEBPB//DDX5//DUSP6//ETV6//GOLPH3//GOLPH3L//GZMB//H3F3B//HPGD//ID2//IGF1//MYCN//NFKBIZ//RUNX1
rno04630	Jak-STAT signaling pathway - Rattus norvegicus (rat)	http://www.genome.jp/kegg-bin/show_pathway?rno04630+54244+25325+171040+252963+116562+308977+444986+155140+170819+25205+306141+288774+25126+54314	0.00576125	14	350	142	7583	0.152013	2.23948	CREBBP//IL10//IL11//IL13RA1//IL2//IL21R//IL22RA2//IL23A//IL24//IL6ST//SPRY2//STAT2//STAT5B//TPO
rno00340	Histidine metabolism - Rattus norvegicus (rat)	http://www.genome.jp/kegg-bin/show_pathway?rno00340+298079+65183+64040+307212+290564	0.00600435	5	350	26	7583	0.152013	2.22153	ALDH1B1//ALDH3A2//ALDH9A1//CNDP1//METTL6
rno05323	Rheumatoid arthritis - Rattus norvegicus (rat)	http://www.genome.jp/kegg-bin/show_pathway?rno05323+297566+29538+29175+25464+171040+155140+309684+294269+294270+25717	0.00650668	10	350	87	7583	0.152013	2.18664	ATP6V1E1//CCL20//CTSK//ICAM1//IL11//IL23A//ITGB2//RT1-DA//RT1-DB1//TGFB3
rno05321	Inflammatory bowel disease (IBD) - Rattus norvegicus (rat)	http://www.genome.jp/kegg-bin/show_pathway?rno05321+25325+116562+308977+155140+294269+294270+29357+25717	0.0065854	8	350	61	7583	0.152013	2.18142	IL10//IL2//IL21R//IL23A//RT1-DA//RT1-DB1//SMAD2//TGFB3
rno04060	Cytokine-cytokine receptor interaction - Rattus norvegicus (rat)	http://www.genome.jp/kegg-bin/show_pathway?rno04060+29397+29538+288593+57301+84475+25325+171040+252963+116562+308977+444986+155140+170819+25205+83711+60427+25717+302965+54314+114111	0.00775869	20	350	241	7583	0.16532	2.11021	CCL11//CCL20//CCL24//CCR1//CXCR3//IL10//IL11//IL13RA1//IL2//IL21R//IL22RA2//IL23A//IL24//IL6ST//INHBE//KITLG//TGFB3//TNFRSF12A//TPO//VEGFC
rno01212	Fatty acid metabolism - Rattus norvegicus (rat)	http://www.genome.jp/kegg-bin/show_pathway?rno01212+83522+113976+171142+171402+84575+64669+246074	0.00937414	7	350	52	7583	0.178766	2.02807	ACOX3//ACSL4//EHHADH//ELOVL6//FADS1//OLAH//SCD1
rno05310	Asthma - Rattus norvegicus (rat)	http://www.genome.jp/kegg-bin/show_pathway?rno05310+29397+25325+25316+294269+294270	0.00968045	5	350	29	7583	0.178766	2.0141	CCL11//IL10//MS4A2//RT1-DA//RT1-DB1
rno05150	Staphylococcus aureus infection - Rattus norvegicus (rat)	http://www.genome.jp/kegg-bin/show_pathway?rno05150+155012+25464+25325+309684+58949+294269+294270	0.011474	7	350	54	7583	0.198644	1.94029	CFH//ICAM1//IL10//ITGB2//PTAFR//RT1-DA//RT1-DB1
rno05211	Renal cell carcinoma - Rattus norvegicus (rat)	http://www.genome.jp/kegg-bin/show_pathway?rno05211+54244+24356+29560+29432+24703+295347+24827+25717	0.0125168	8	350	68	7583	0.203951	1.90251	CREBBP//ETS1//HIF1A//PAK2//RAF1//RAP1A//TGFA//TGFB3
rno04142	Lysosome - Rattus norvegicus (rat)	http://www.genome.jp/kegg-bin/show_pathway?rno04142+29663+83800+54241+64529+25423+29175+282838+294673+25151+303801+298875+25524	0.0140345	12	350	127	7583	0.213817	1.8528	AP1B1//CLTA//CLTC//CTSB//CTSC//CTSK//GM2A//HEXB//IGF2R//LAMP3//LAPTM4A//PSAP
rno00410	beta-Alanine metabolism - Rattus norvegicus (rat)	http://www.genome.jp/kegg-bin/show_pathway?rno00410+298079+65183+64040+307212+171142	0.0146661	5	350	32	7583	0.213817	1.83369	ALDH1B1//ALDH3A2//ALDH9A1//CNDP1//EHHADH
rno04062	Chemokine signaling pathway - Rattus norvegicus (rat)	http://www.genome.jp/kegg-bin/show_pathway?rno04062+81636+29397+29538+288593+57301+84475+81667+64199+25734+25031+170538+24703+295347+288774+25126	0.0173666	15	350	178	7583	0.240487	1.76029	ADCY2//CCL11//CCL20//CCL24//CCR1//CXCR3//GNB2//GNG11//HCK//PLCB4//PRKCD//RAF1//RAP1A//STAT2//STAT5B
rno00071	Fatty acid degradation - Rattus norvegicus (rat)	http://www.genome.jp/kegg-bin/show_pathway?rno00071+83522+113976+298079+65183+64040+171142	0.0182319	6	350	46	7583	0.240487	1.73917	ACOX3//ACSL4//ALDH1B1//ALDH3A2//ALDH9A1//EHHADH
rno05152	Tuberculosis - Rattus norvegicus (rat)	http://www.genome.jp/kegg-bin/show_pathway?rno05152+24253+54244+63868+25325+155140+362418+309684+29469+25336+171378+24703+294269+294270+308589+25717	0.0199173	15	350	181	7583	0.250777	1.70077	CEBPB//CREBBP//HSPD1//IL10//IL23A//IRAK2//ITGB2//LBP//NFYB//PPP3CC//RAF1//RT1-DA//RT1-DB1//SPHK2//TGFB3
rno00592	alpha-Linolenic acid metabolism - Rattus norvegicus (rat)	http://www.genome.jp/kegg-bin/show_pathway?rno00592+83522+29359+298579+24653	0.0261779	4	350	25	7583	0.298496	1.58207	ACOX3//PLA2G10//PLA2G2D//PLA2G4A
rno05166	HTLV-I infection - Rattus norvegicus (rat)	http://www.genome.jp/kegg-bin/show_pathway?rno05166+81636+366381+54244+24356+25445+25464+116562+309684+81710+25336+171378+294269+294270+25176+29357+25126+25717+83532+64566+282582+79426	0.0285188	21	350	292	7583	0.298496	1.54487	ADCY2//CDC26//CREBBP//ETS1//FOSL1//ICAM1//IL2//ITGB2//MSX1//NFYB//PPP3CC//RT1-DA//RT1-DB1//SLC25A5//SMAD2//STAT5B//TGFB3//VDAC3//WNT5A//WNT5B//ZFP36
rno00604	Glycosphingolipid biosynthesis - ganglio series - Rattus norvegicus (rat)	http://www.genome.jp/kegg-bin/show_pathway?rno00604+294673+64018+83505	0.0293381	3	350	15	7583	0.298496	1.53257	HEXB//SLC33A1//ST3GAL5
rno04720	Long-term potentiation - Rattus norvegicus (rat)	http://www.genome.jp/kegg-bin/show_pathway?rno04720+24239+54244+24409+25031+171378+24703+295347	0.0293847	7	350	65	7583	0.298496	1.53188	CACNA1C//CREBBP//GRIN2A//PLCB4//PPP3CC//RAF1//RAP1A
rno01040	Biosynthesis of unsaturated fatty acids - Rattus norvegicus (rat)	http://www.genome.jp/kegg-bin/show_pathway?rno01040+83522+171402+84575+246074	0.0298458	4	350	26	7583	0.298496	1.52512	ACOX3//ELOVL6//FADS1//SCD1
rno04010	MAPK signaling pathway - Rattus norvegicus (rat)	http://www.genome.jp/kegg-bin/show_pathway?rno04010+24225+24239+116600+25297+116663+25112+60460+24518+116596+81737+25054+29432+24653+24666+24667+171378+24703+295347+25717	0.0313888	19	350	260	7583	0.298496	1.50323	BDNF//CACNA1C//CACNB2//CACNB3//DUSP6//GADD45A//HSPA2//JUND//MAP3K8//NTF3//NTRK2//PAK2//PLA2G4A//PPM1A//PPM1B//PPP3CC//RAF1//RAP1A//TGFB3
rno00280	Valine, leucine and isoleucine degradation - Rattus norvegicus (rat)	http://www.genome.jp/kegg-bin/show_pathway?rno00280+298079+65183+64040+171142+63938+29637	0.0315152	6	350	52	7583	0.298496	1.50148	ALDH1B1//ALDH3A2//ALDH9A1//EHHADH//HIBADH//HMGCS1
rno04110	Cell cycle - Rattus norvegicus (rat)	http://www.genome.jp/kegg-bin/show_pathway?rno04110+295052+366381+54244+25112+361178+314949+29357+25717+308937+25577+25578	0.0323281	11	350	127	7583	0.298496	1.49042	CCNA1//CDC26//CREBBP//GADD45A//MGC112830//RAD21//SMAD2//TGFB3//WEE1//YWHAQ//YWHAZ
rno00270	Cysteine and methionine metabolism - Rattus norvegicus (rat)	http://www.genome.jp/kegg-bin/show_pathway?rno00270+24962+24533+24534+29634+24551	0.0355647	5	350	40	7583	0.314188	1.44898	CTH//LDHA//LDHB//LDHC//MDH1
rno00030	Pentose phosphate pathway - Rattus norvegicus (rat)	http://www.genome.jp/kegg-bin/show_pathway?rno00030+114508+25741+25106+64524	0.0380495	4	350	28	7583	0.314188	1.41965	FBP2//PFKL//RGN//TKT
rno00512	Mucin type O-Glycan biosynthesis - Rattus norvegicus (rat)	http://www.genome.jp/kegg-bin/show_pathway?rno00512+311952+313878+83627+64043	0.0380495	4	350	28	7583	0.314188	1.41965	GALNT11//GALNT14//GALNT5//GCNT1
rno04724	Glutamatergic synapse - Rattus norvegicus (rat)	http://www.genome.jp/kegg-bin/show_pathway?rno04724+81636+24239+81667+64199+24409+24653+25031+171378+29642+252919	0.0392602	10	350	115	7583	0.314188	1.40605	ADCY2//CACNA1C//GNB2//GNG11//GRIN2A//PLA2G4A//PLCB4//PPP3CC//SLC38A2//SLC38A3
rno04270	Vascular smooth muscle contraction - Rattus norvegicus (rat)	http://www.genome.jp/kegg-bin/show_pathway?rno04270+81636+29316+24239+24323+114593+29359+298579+24653+25031+170538+24703	0.0411269	11	350	132	7583	0.314188	1.38587	ADCY2//ADORA2B//CACNA1C//EDN1//NPPC//PLA2G10//PLA2G2D//PLA2G4A//PLCB4//PRKCD//RAF1
rno04664	Fc epsilon RI signaling pathway - Rattus norvegicus (rat)	http://www.genome.jp/kegg-bin/show_pathway?rno04664+54259+81511+155918+25316+24653+170538+24703	0.0417028	7	350	70	7583	0.314188	1.37983	INPP5D//LAT//LCP2//MS4A2//PLA2G4A//PRKCD//RAF1
rno05144	Malaria - Rattus norvegicus (rat)	http://www.genome.jp/kegg-bin/show_pathway?rno05144+364837+25464+25325+309684+25216+25717	0.043182	6	350	56	7583	0.314188	1.3647	GYPC//ICAM1//IL10//ITGB2//SDC1//TGFB3
rno04066	HIF-1 signaling pathway - Rattus norvegicus (rat)	http://www.genome.jp/kegg-bin/show_pathway?rno04066+54244+24323+117045+29560+24482+24533+24640+54283+25741+83840	0.0433745	10	350	117	7583	0.314188	1.36277	CREBBP//EDN1//EIF4E//HIF1A//IGF1//LDHA//PFKFB2//PFKFB4//PFKL//RPS6KB1
rno05410	Hypertrophic cardiomyopathy (HCM) - Rattus norvegicus (rat)	http://www.genome.jp/kegg-bin/show_pathway?rno05410+24239+116600+25297+24323+24482+81008+29557+25717	0.0442359	8	350	86	7583	0.314188	1.35423	CACNA1C//CACNB2//CACNB3//EDN1//IGF1//ITGA7//MYH7//TGFB3
rno04976	Bile secretion - Rattus norvegicus (rat)	http://www.genome.jp/kegg-bin/show_pathway?rno04976+114628+81636+25428+60351+24777+29500+80900	0.0474451	7	350	72	7583	0.315286	1.32381	ABCG5//ADCY2//CYP7A1//NR1H4//SLC10A1//SLC10A2//SLCO1A5
rno05414	Dilated cardiomyopathy - Rattus norvegicus (rat)	http://www.genome.jp/kegg-bin/show_pathway?rno05414+81636+24239+116600+25297+24482+81008+29557+25717	0.0495614	8	350	88	7583	0.315286	1.30486	ADCY2//CACNA1C//CACNB2//CACNB3//IGF1//ITGA7//MYH7//TGFB3
rno00330	Arginine and proline metabolism - Rattus norvegicus (rat)	http://www.genome.jp/kegg-bin/show_pathway?rno00330+298079+65183+64040+29215+307212+64313	0.0499096	6	350	58	7583	0.315286	1.30182	ALDH1B1//ALDH3A2//ALDH9A1//ARG2//CNDP1//OAT
